# Supplementary material for: Tumor organoids modeling reveals timed responses and interplay of radiotherapy and chemotherapy in pancreatic cancer
Source: Radiother Oncol. Author manuscript; Available in PMC 2026 May 30. (PMC13221962; doi:10.1016/j.radonc.2026.111470)
Supplement: 2 [file NIHMS2179288-supplement-2.xlsx]

## Sheet: Sheet1
	Day 0	Day 2	Day 4	Day 6	Day 7	Day 8	Day 9	Day 0	Day 2	Day 4	Day 6	Day 7	Day 8	Day 9
7800 con1_1	1722	2762	5798	11609	15307			46.8243	59.3016	85.9199	121.577	139.605
7800 con1_2	1101	1947	2863	4245	6080			37.4411	49.7895	60.3761	73.518	87.9845
7800 con1_3	1288	1692	2688	3462	3719			40.496	46.4146	58.5018	66.3924	68.8125
7800 con1_4	1089	1710	2591	3949	4821			37.2365	46.6608	57.4365	70.9085	78.3471
7800 con1_5	937	2242	3403	5451	6657			34.5402	53.4284	65.8242	83.3091	92.0648
7800 con1_6	874	1756	2928	5439	5851			33.3588	47.2843	61.0577	83.2174	86.3117
7800 con1_7	1095	2382	3641	5116	6389			37.3389	55.0713	68.0871	80.7086	90.1926
7800 con1_8	1991	2582	4179	7065	8762			50.3489	57.3367	72.9442	94.8442	105.622
7800 con1_9	1058	2129	3716	4943	6683			36.7026	52.0646	68.7848	79.3323	92.2445
7800 con1_10	1603	2443	4351	7061	7934			45.1774	55.772	74.4302	94.8173	100.508
7800 con1_11	1030	1790	2495	3736	4054			36.2137	47.7399	56.3624	68.9696	71.845
7800 con1_12	978	1561	3185	4480	5497			35.2878	44.5816	63.6809	75.5255	83.6599
7800 con1_13	1149	1987	3643	5322	6659			38.2485	50.2983	68.1058	82.3175	92.0787
7800 con1_14	1759	2413	4189	5644	7608			47.3247	55.4285	73.0314	84.7711	98.4215
7800 con1_15	1312	2566	4497	6457	6911			40.8716	57.1588	75.6687	90.6713	93.8048
7800 con1_16	980	1850	3590	5312	6412			35.3238	48.5334	67.6086	82.2401	90.3548
7800 con1_17	1249	2156	3383	6154	6836			39.8782	52.3937	65.6305	88.5183	93.2944
7800 con1_18	1539	2599	3807	5773	6716			44.2664	57.5251	69.6219	85.7344	92.4719
7800 con1_19	1452	2505	3281	5208	6552			42.997	56.4753	64.6335	81.4311	91.3359
7800 con2_1	2841	5065	9708	18249	22428			60.1437	80.3053	111.178	152.431	168.986
7800 con2_2	1138	2350	4206	7552	8653			38.065	54.7001	73.1795	98.0586	104.963
7800 con2_3	1045	1847	3110	6288	7226			36.4765	48.494	62.9267	89.4769	95.9188
7800 con2_4	1296	3141	5168	7484	8301			40.6216	63.2395	81.1177	97.6161	102.806
7800 con2_5	1079	2419	4251	6355	8106			37.0651	55.4974	73.5699	89.9523	101.592
7800 con2_6	1334	3124	6058	9314	12237			41.2128	63.0681	87.8252	108.899	124.822
7800 con2_7	1227	2554	5301	14216	20188			39.5255	57.025	82.1549	134.537	160.325
7800 con2_8	1093	1993	3028	5581	6191			37.3048	50.3742	62.0915	84.2967	88.7841
7800 con2_9	1108	2103	3398	4427	5844			37.5599	51.7457	65.7758	75.0774	86.26
7800 con2_10	967	1429	2947	4322	4825			35.0887	42.6551	61.2554	74.1817	78.3796
7800 con2_11	1020	1601	3336	4637	5060			36.0375	45.1492	65.173	76.8375	80.2657
7800 con2_12	1096	1677	3368	5950	7504			37.356	46.2084	65.4848	87.0388	97.7464
7800 con2_13	998	1829	3667	5303	6129			35.6467	48.2571	68.3298	82.1704	88.3384
7800 con2_14	1201	2596	4128	8866	12031			39.1044	57.4919	72.4977	106.247	123.767
								39.7298	53.2567	70.0081	89.2614	98.5428
7800 4Gy1_1	2435	5175	10577	19172	22259	25169	26788	55.6806	81.1727	116.048	156.239	168.348	179.014	184.682
7800 4Gy1_2	2287	4759	8063	10920	11904	11986	12848	53.9619	77.8417	101.322	117.914	123.112	123.535	127.901
7800 4Gy1_3	1460	2604	3591	4895	6328	8201	10116	43.1153	57.5804	67.618	78.9461	89.761	102.185	113.49
7800 4Gy1_4	902	1451	2181	3112	3353	3567	4040	33.8889	42.9822	52.6966	62.9469	65.3388	67.3917	71.7208
7800 4Gy1_5	877	1408	2245	2907	3380	3140	3022	33.416	42.3405	53.4642	60.8383	65.6014	63.2294	62.03
7800 4Gy1_6	1614	2692	4571	6141	6298	6812	7939	45.3321	58.5453	76.2887	88.4248	89.548	93.1305	100.54
7800 4Gy1_7	1036	1657	2370	3997	4980	5111	5325	36.319	45.932	54.9324	71.3381	79.6286	80.6692	82.3407
7800 4Gy1_8	807	1258	2160	3114	3881	3958	3727	32.0547	40.0216	52.4423	62.9671	70.2953	70.9892	68.8865
7800 4Gy1_9	1916	3487	5442	6384	7641	8877	9295	49.3915	66.6316	83.2403	90.1573	98.6347	106.313	108.788
7800 4Gy1_10	1648	2487	3756	4614	5214	6003	6529	45.8071	56.272	69.154	76.6467	81.4779	87.4256	91.1754
7800 4Gy1_11	1191	2176	3034	3524	4460	5694	6053	38.9413	52.6361	62.153	66.9842	75.3567	85.1458	87.789
7800 4Gy1_12	1734	2334	3862	4539	4897	5718	6328	46.9871	54.5136	70.123	76.0212	78.9623	85.3251	89.761
7800 4Gy1_13	1874	2814	4195	5227	6023	6932	7921	48.8472	59.8572	73.0837	81.5795	87.5711	93.9472	100.426
7800 4Gy1_14	1845	2648	4033	5357	6644	7113	7664	48.4677	58.0649	71.6587	82.5877	91.9749	95.1658	98.783
7800 4Gy1_15	1882	2945	4098	5610	6552	6971	7344	48.9513	61.2346	72.2338	84.5154	91.3359	94.2111	96.6988
7800 4Gy1_16	1631	2138	2817	3638	4501	5695	6870	45.5703	52.1745	59.8891	68.0591	75.7023	85.1533	93.5261
7800 4Gy1_17	1905	3087	4803	5682	6283	6635	7171	49.2495	62.6936	78.2007	85.056	89.4413	91.9126	95.553
7800 4Gy1_18	1567	2604	4888	6048	7729	8112	8469	44.6672	57.5804	78.8897	87.7527	99.201	101.629	103.841
7800 4Gy1_19	1513	2165	3771	4187	4780	5248	5986	43.8909	52.5029	69.292	73.014	78.0133	81.7432	87.3017
7800 4Gy1_20	1554	2039	3018	4013	4581	5014	5702	44.4816	50.9522	61.9889	71.4808	76.3721	79.9	85.2056
7800 4Gy2_1	2701	5932	8590	12645	15255	17468	19406	58.6431	86.9071	104.581	126.886	139.367	149.134	157.189
7800 4Gy2_2	1576	2826	5178	6857	7128	7976	8072	44.7953	59.9847	81.1962	93.4376	95.2661	100.774	101.378
7800 4Gy2_3	1231	1849	2948	4269	5020	5594	5788	39.5898	48.5202	61.2658	73.7255	79.9478	84.3948	85.8458
7800 4Gy2_4	1431	1979	2751	4026	3814	4272	4739	42.6849	50.197	59.1834	71.5964	69.6859	73.7514	77.678
7800 4Gy2_5	1417	1810	2429	3686	3916	4183	4592	42.4756	48.0058	55.612	68.5066	70.6116	72.9791	76.4637
7800 4Gy2_6	1527	2551	3946	5885	6331	7805	8503	44.0934	56.9915	70.8815	86.5621	89.7823	99.6876	104.05
7800 4Gy2_7	1518	2348	3442	4624	4754	5547	5318	43.9633	54.6769	66.2003	76.7297	77.8008	84.0395	82.2865
7800 4Gy2_8	1196	1879	2712	3475	4041	5023	5148	39.023	48.9123	58.7624	66.5169	71.7297	79.9717	80.9606
7800 4Gy2_9	1706	2818	4290	6021	5987	6675	6812	46.6062	59.8998	73.9066	87.5566	87.309	92.1892	93.1305
7800 4Gy2_10	1104	1714	2789	3717	3965	3702	4038	37.492	46.7154	59.5907	68.794	71.052	68.6551	71.7031
								44.2796	56.4114	70.5299	82.126	87.6076	92.4531	96.0375
7800 8Gy1_1	7457	10875	16587	21448	20127	18139	16996	97.4399	117.671	145.324	165.252	160.083	151.971	147.105
7800 8Gy1_2	1920	3153	4333	5628	5869	5327	4189	49.443	63.3602	74.2761	84.6509	86.4443	82.3561	73.0314
7800 8Gy1_3	1479	2672	2976	3368	3502	3534	3214	43.3949	58.3274	61.5561	65.4848	66.7748	67.0792	63.9702
7800 8Gy1_4	1097	1625	2382	2715	3313	3155	2491	37.373	45.4864	55.0713	58.7949	64.9479	63.3803	56.3172
7800 8Gy1_5	1114	1910	2075	2935	3581	3811	4118	37.6615	49.3141	51.4001	61.1306	67.5238	69.6585	72.4099
7800 8Gy1_6	2084	4409	6718	7862	8018	7471	7256	51.5114	74.9246	92.4857	100.051	101.039	97.5313	96.1177
7800 8Gy1_7	1136	2517	4122	4327	4495	4138	3903	38.0315	56.6104	72.445	74.2246	75.6518	72.5855	70.4943
7800 8Gy1_8	1092	1628	2720	2661	2854	2604	2898	37.2877	45.5283	58.849	58.2072	60.2812	57.5804	60.744
7800 8Gy1_9	1487	2595	3963	3690	4359	4245	4162	43.5121	57.4809	71.0341	68.5437	74.4986	73.518	72.7957
7800 8Gy1_10	2145	3864	5596	5487	6095	5648	5839	52.2599	70.1412	84.4099	83.5838	88.093	84.8012	86.2231
7800 8Gy1_11	982	1913	2938	3180	4158	3828	3687	35.3598	49.3528	61.1618	63.6309	72.7607	69.8137	68.5159
7800 8Gy1_12	1272	2188	3721	4579	5638	5167	4806	40.2437	52.7811	68.831	76.3554	84.7261	81.1099	78.2252
7800 8Gy1_13	2502	4523	7143	7540	6934	6504	6735	56.4415	75.8871	95.3663	97.9806	93.9607	91.0007	92.6026
7800 8Gy1_14	1126	2205	2745	2923	3540	3756	3135	37.8638	52.9857	59.1188	61.0055	67.1361	69.154	63.1791
7800 8Gy1_15	1071	2059	2502	2903	3427	3849	3452	36.9274	51.2015	56.4415	60.7964	66.0559	70.0049	66.2964
7800 8Gy2_1	2854	4647	5515	6721	6485	6791	6418	60.2812	76.9203	83.7968	92.5063	90.8677	92.9868	90.3971
7800 8Gy2_2	881	1434	1827	1937	2202	2082	2336	33.4921	42.7296	48.2307	49.6614	52.9497	51.4867	54.537
7800 8Gy2_3	905	1312	2052	2345	2156	2312	2315	33.9452	40.8716	51.1144	54.6419	52.3937	54.2561	54.2913
7800 8Gy2_4	968	1865	3057	3719	4325	3957	3786	35.1069	48.7297	62.3882	68.8125	74.2075	70.9803	69.4296
7800 8Gy2_5	1524	2588	4074	4908	5667	5842	5524	44.0501	57.4033	72.022	79.0509	84.9437	86.2453	83.8651
7800 8Gy2_6	1782	3197	4206	4784	5561	6253	5715	47.6331	63.8008	73.1795	78.0459	84.1455	89.2275	85.3027
7800 8Gy2_7	1401	2513	4128	4888	4601	4912	4930	42.2351	56.5654	72.4977	78.8897	76.5386	79.0831	79.2279
7800 8Gy2_8	1827	3232	4824	5298	5610	6177	5997	48.2307	64.149	78.3715	82.1316	84.5154	88.6836	87.3819
7800 8Gy2_9	949	1737	2230	2512	2622	2734	2458	34.7606	47.0278	53.2852	56.5541	57.7791	59.0002	55.943
7800 8Gy2_10	1250	2458	3002	3243	3259	2984	2512	39.8942	55.943	61.8244	64.2581	64.4164	61.6388	56.5541
7800 8Gy2_11	897	1704	2200	2769	3107	3412	2971	33.7949	46.5789	52.9256	59.3767	62.8963	65.9112	61.5044
7800 8Gy2_12	1597	2298	2793	3132	3603	3940	3810	45.0928	54.0916	59.6335	63.1488	67.7309	70.8276	69.6493
7800 8Gy2_13	2011	2485	3696	4770	4186	4689	5377	50.6012	56.2494	68.5994	77.9316	73.0053	77.2671	82.7417
7800 8Gy2_14	1840	2441	4129	5307	4475	4648	4980	48.402	55.7492	72.5065	82.2014	75.4833	76.9286	79.6286
7800 8Gy2_15	1305	1889	2533	2569	2608	3006	2185	40.7624	49.0423	56.79	57.1922	57.6247	61.8656	52.7449
								44.4345	57.8968	69.1645	74.1365	76.3158	76.2644	74.3742
8510 con1_1	7515	13364	26601	32795	32937			97.8181	130.444	184.036	204.342	204.784
8510 con1_2	1114	1888	4789	5987	7226			37.6615	49.0293	78.0867	87.309	95.9188
8510 con1_3	2065	5589	10655	13215	14076			51.2761	84.3571	116.475	129.714	133.873
8510 con1_4	3146	5004	8911	10134	10809			63.2898	79.8203	106.517	113.591	117.313
8510 con1_5	5755	11743	15954	16397	19240			85.6007	122.277	142.524	144.49	156.515
8510 con1_6	2687	5296	9766	13057	13437			58.4909	82.1161	111.51	128.937	130.799
8510 con1_7	4172	13003	30883	38422	38418			72.8831	128.67	198.296	221.179	221.168
8510 con1_8	14158	38328	93072	49437	39858			134.263	220.909	344.242	250.888	225.275
8510 con1_9	2753	5502	10839	13318	17113			59.2049	83.698	117.476	130.219	147.611
8510 con1_10	2435	4433	6792	9161	8882			55.6806	75.1283	92.9937	108.001	106.343
8510 con1_11	3024	7263	9828	10289	10733			62.0505	96.164	111.863	114.457	116.9
8510 con1_12	2396	6170	9196	9864	10024			55.2329	88.6333	108.207	112.068	112.973
8510 con1_13	3334	7504	23283	28437	31048			65.1534	97.7464	172.177	190.281	198.825
8510 con2_1	1666	5079	13750	28713	38849			46.0566	80.4162	132.314	191.203	222.405
8510 con2_2	1623	3288	7659	12657	18888			45.4584	64.7024	98.7508	126.946	155.077
8510 con2_3	1437	3380	6626	8473	10821			42.7743	65.6014	91.8502	103.866	117.378
8510 con2_4	3111	7968	18851	37879	46882			62.9368	100.723	154.925	219.611	244.319
8510 con2_5	2234	5709	11306	19519	23725			53.333	85.2579	119.98	157.646	173.803
8510 con2_6	4501	9678	22765	42515	55390			75.7023	111.006	170.25	232.662	265.565
8510 con2_7	3084	9715	23277	35146	42776			62.6631	111.218	172.154	211.54	233.375
8510 con2_8	1609	2761	4412	7802	10995			45.2619	59.2909	74.9501	99.6684	118.318
8510 con2_9	2303	6005	11091	23654	36781			54.1504	87.4402	118.834	173.543	216.405
8510 con2_10	2681	6354	16638	29470	43379			58.4256	89.9452	145.548	193.707	235.014
8510 con2_11	4833	12476	30691	69762	98902			78.4446	126.035	197.679	298.033	354.86
8510 con2_12	2961	7306	11854	18994	29535			61.4008	96.4483	122.853	155.512	193.92
8510 con2_13	3306	7416	15671	21857	30521			64.8793	97.1716	141.255	166.821	197.131
8510 con2_14	3229	8721	22560	42187	61612			64.1193	105.375	169.482	231.763	280.083
8510 con2_15	1092	2292	3952	4837	5756			37.2877	54.0209	70.9354	78.477	85.6081
8510 con2_16	1593	3789	6794	9537	12935			45.0363	69.4571	93.0074	110.195	128.333
8510 con2_17	2291	5977	12147	17534	23440			54.0091	87.2361	124.362	149.415	172.756
8510 con2_18	5556	17744	38105	56099	72005			84.1077	150.307	220.265	267.259	302.786
8510 con2_19	3372	7537	19018	27453	38817			65.5237	97.9611	155.61	186.96	222.313
8510 con2_20	2001	5196	8994	11838	14912			50.4752	81.3372	107.012	122.77	137.792
8510 con2_21	4644	10016	21004	29795	32784			76.8955	112.928	163.533	194.772	204.308
8510 con2_22	6007	19168	40127	59763	77179			87.4547	156.222	226.034	275.849	313.476
8510 con2_23	1088	1960	3291	4791	5364			37.2194	49.9554	64.7319	78.103	82.6416
8510 con2_24	2059	5705	8271	8953	9630			51.2015	85.228	102.62	106.767	110.731
8510 con2_25	1659	4690	13121	20867	28101			45.9598	77.2753	129.252	162.999	189.154
8510 con2_26	2940	5029	10868	16510	17256			61.1826	80.0194	117.633	144.987	148.226
8510 con2_27	1693	4814	8702	9357	9843			46.4283	78.2902	105.26	109.15	111.949
8510 con2_28	2963	6745	16028	22188	28810			61.4215	92.6714	142.855	168.079	191.525
8510 con2_29	12423	24975	47712	65787	77219			125.767	178.323	246.472	289.417	313.557
8510 con2_30	825	2229	7014	9638	11517			32.4102	53.2733	94.5012	110.777	121.094
								59.2662	92.8379	135.83	170.617	194.797
8510 4gy1_1	25523	62471	144682	203133	180380	225911	208489	180.269	282.029	429.202	508.563	479.235	536.319	515.224
8510 4gy1_2	2743	6205	14285	20863	22742	26896	30058	59.0973	88.8844	134.864	162.983	170.164	185.054	195.63
8510 4gy1_3	2480	4684	8889	12756	15212	18640	18958	56.1928	77.2259	106.385	127.442	139.171	154.056	155.364
8510 4gy1_4	6811	19024	38690	49370	43829	47273	45634	93.1237	155.634	221.949	250.718	236.23	245.336	241.045
8510 4gy1_5	7207	16225	30280	41277	39866	49014	47516	95.7926	143.73	196.351	229.25	225.297	249.813	245.966
8510 4gy1_6	5992	9122	18891	27040	27668	37926	41213	87.3455	107.77	155.089	185.549	187.691	219.747	229.072
8510 4gy1_7	5960	13285	21906	24052	20354	22183	21066	87.1119	130.057	167.008	174.997	160.983	168.06	163.774
8510 4gy1_8	1872	3146	7333	9998	8901	11481	14126	48.8211	63.2898	96.6263	112.827	106.457	120.905	134.111
8510 4gy1_9	2170	5576	16058	15635	11468	10518	11166	52.5635	84.2589	142.988	141.092	120.837	115.723	119.235
8510 4gy1_10	4303	10303	18890	16104	16223	17745	16762	74.0185	114.535	155.085	143.193	143.721	150.312	146.089
8510 4gy1_11	4060	10201	20226	17301	17186	19078	18151	71.8981	113.966	160.476	148.419	147.925	155.855	152.021
8510 4gy1_12	2820	6378	18208	19302	16170	19810	20989	59.921	90.1149	152.26	156.767	143.486	158.817	163.475
8510 4gy1_13	3520	10116	20573	18942	17261	24287	23385	66.9462	113.49	161.847	155.299	148.248	175.85	172.553
8510 4gy1_14	6757	20887	60585	47845	34382	31294	30246	92.7538	163.077	277.739	246.816	209.228	199.611	196.24
8510 4gy1_15	10962	36340	51629	52683	44905	38513	36617	118.141	215.103	256.39	258.994	239.112	221.441	215.922
8510 4gy1_16	2125	6708	10290	10783	10550	10114	11395	52.0156	92.4168	114.462	117.172	115.899	113.479	120.451
8510 4gy1_17	12230	37703	54468	55232	39785	37476	36286	124.787	219.1	263.345	265.186	225.068	218.439	214.943
8510 4gy1_18	5950	16671	37727	29243	24997	22529	21379	87.0388	145.692	219.17	192.959	178.401	169.366	164.986
8510 4gy1_19	2153	8120	17165	15783	11933	12334	11784	52.3572	101.679	147.835	141.759	123.262	125.316	122.49
8510 4gy1_20	4355	10233	18576	16494	16705	17209	14192	74.4644	114.145	153.791	144.916	145.84	148.024	134.424
8510 4gy1_21	3893	10199	19828	18875	15779	18894	19104	70.4039	113.955	158.889	155.024	141.741	155.102	155.961
8510 4gy1_22	3113	10005	18792	19370	18824	16908	16272	62.957	112.866	154.682	157.043	154.814	146.724	143.938
8510 4gy1_23	9616	25566	47270	36537	33827	33920	31299	110.65	180.421	245.328	215.686	207.533	207.818	199.627
8510 4gy1_24	34326	91654	195514	188253	146762	118781	107431	209.058	341.61	498.934	489.582	432.276	388.891	369.845
8510 4gy1_25	3375	7390	11568	11815	10131	9544	11488	65.5528	97.0011	121.362	122.651	113.574	110.235	120.942
8510 4gy1_26	7134	26908	58752	36758	31521	30934	30868	95.3062	185.095	273.505	216.337	200.334	198.46	198.248
8510 4gy1_27	3886	9464	18984	17260	12718	11643	12543	70.3406	109.772	155.471	148.243	127.252	121.755	126.373
8510 4gy1_28	3785	8313	17882	19083	18629	20248	20034	69.4205	102.881	150.891	155.876	154.01	160.563	159.712
8510 4gy1_29	2510	5413	16951	19324	15821	21147	23280	56.5316	83.0182	146.91	156.857	141.929	164.089	172.165
8510 4gy1_30	3292	4981	7737	9816	9158	8688	8122	64.7418	79.6366	99.2524	111.795	107.983	105.175	101.692
8510 4gy2_1	25649	83606	145034	131885	160377	278411	312908	180.713	326.267	429.724	409.781	451.883	595.385	631.194
8510 4gy2_2	2206	3684	7758	8895	9816	14831	15714	52.9977	68.488	99.387	106.421	111.795	137.417	141.448
8510 4gy2_3	2940	6008	15554	20684	19512	26282	24689	61.1826	87.462	140.726	162.283	157.618	182.93	177.299
8510 4gy2_4	2629	5979	14113	25794	28643	32513	29924	57.8562	87.2507	134.049	181.223	190.969	203.462	195.193
8510 4gy2_5	4946	15624	39268	51431	61598	103346	103828	79.3563	141.043	223.601	255.898	280.051	362.745	363.59
8510 4gy2_6	2529	7630	17526	25805	24823	34462	34062	56.7452	98.5637	149.381	181.262	177.78	209.471	208.252
8510 4gy2_7	3008	8183	17248	17162	19830	32830	33418	61.8862	102.073	148.192	147.822	158.897	204.451	206.274
								82.7124	133.341	190.355	195.64	188.019	202.33	202.021
8510 8gy1_1	12346	37428	57376	62650	68566	84079	89507	125.377	218.3	270.284	282.433	295.467	327.189	337.585
8510 8gy1_2	1748	3544	7607	10762	12793	14537	14154	47.1765	67.174	98.415	117.058	127.626	136.048	134.244
8510 8gy1_3	2346	3211	3769	4199	3852	3884	3687	54.6536	63.9403	69.2736	73.1185	70.0322	70.3225	68.5159
8510 8gy1_4	1217	3836	6203	4779	4760	4773	4612	39.3641	69.8866	88.8701	78.0051	77.8499	77.9561	76.6301
8510 8gy1_5	2486	4785	7821	10848	10245	12009	11970	56.2607	78.0541	99.7897	117.525	114.212	123.654	123.453
8510 8gy1_6	1889	3565	7004	7867	8509	10263	12370	49.0423	67.3728	94.4338	100.083	104.086	114.312	125.499
8510 8gy1_7	1375	2692	5738	9271	8903	8812	9463	41.8414	58.5453	85.4742	108.647	106.469	105.923	109.766
8510 8gy1_8	2392	7212	16544	16077	19013	21966	23989	55.1868	95.8258	145.136	143.073	155.589	167.236	174.767
8510 8gy1_9	4384	13270	21561	18387	20136	21701	22984	74.7119	129.984	165.687	153.007	160.118	166.224	171.067
8510 8gy1_10	2492	6918	16679	19440	25083	35458	39406	56.3285	93.8523	145.727	157.327	178.708	212.477	223.994
8510 8gy1_11	4411	13084	20389	18832	18459	19223	17503	74.9416	129.07	161.121	154.847	153.306	156.446	149.283
8510 8gy1_12	1785	4590	11619	11395	11469	14736	11087	47.6731	76.4471	121.63	120.451	120.842	136.976	118.812
8510 8gy1_13	1694	3529	7816	9084	9390	11052	13223	46.442	67.0317	99.7578	107.546	109.342	118.625	129.754
8510 8gy1_14	4336	7535	14132	21179	23611	28167	31884	74.3018	97.9481	134.139	164.213	173.385	189.376	201.484
8510 8gy1_15	1889	3885	7531	9760	9947	12947	13499	49.0423	70.3315	97.9221	111.476	112.538	128.392	131.101
8510 8gy1_16	3120	9051	14889	21429	23341	21427	20515	63.0278	107.35	137.685	165.179	172.391	165.172	161.618
8510 8gy1_17	5838	18758	42677	27012	23118	24585	25370	86.2157	154.542	233.105	185.453	171.565	176.925	179.728
8510 8gy1_18	4869	14076	25886	21430	22998	27336	28606	78.7362	133.873	181.546	165.183	171.12	186.562	190.846
8510 8gy1_19	2705	9023	13343	13751	12954	13450	12211	58.6865	107.184	130.341	132.319	128.427	130.863	124.69
8510 8gy2_1	15260	43057	66486	64439	81132	107463	121013	139.39	234.14	290.951	286.437	321.404	369.9	392.528
8510 8gy2_2	1717	4363	6413	9478	10168	11897	11844	46.7563	74.5328	90.3619	109.853	113.782	123.076	122.802
8510 8gy2_3	1633	4035	9648	10105	9456	12214	13017	45.5982	71.6764	110.834	113.429	109.726	124.705	128.739
8510 8gy2_4	560	1294	2029	2675	3669	6573	7487	26.7023	40.5902	50.8271	58.3602	68.3484	91.4822	97.6357
8510 8gy2_5	9582	32671	65720	49103	45124	41854	38474	110.454	203.956	289.27	250.039	239.695	230.846	221.329
8510 8gy2_6	9372	17586	27833	32922	35813	53019	55269	109.237	149.637	188.25	204.738	213.538	259.819	265.274
8510 8gy2_7	15136	48241	117234	99033	111185	100252	69953	138.823	247.835	386.35	355.095	376.251	357.274	298.44
8510 8gy2_8	7192	13977	27362	33322	39355	49923	52100	95.6928	133.402	186.65	205.978	223.849	252.119	257.557
8510 8gy2_9	11372	40088	63147	89648	91575	95847	88459	120.33	225.924	283.551	337.851	341.462	349.336	335.603
8510 8gy2_10	2315	7714	18178	16267	18676	25102	24365	54.2913	99.1047	152.134	143.916	154.204	178.776	176.132
8510 8gy2_11	2436	8126	11685	10546	9722	11675	13455	55.692	101.717	121.974	115.877	111.258	121.922	130.887
8510 8gy2_12	984	2218	4031	3870	4964	5204	6553	35.3958	53.1417	71.6409	70.1956	79.5006	81.3998	91.3429
8510 8gy2_13	3124	9592	21413	14270	12829	15864	14810	63.0681	110.512	165.118	134.793	127.806	142.122	137.319
8510 8gy2_14	33463	46675	83848	142523	150207	166254	125220	206.413	243.779	326.739	425.988	437.32	460.088	399.293
8510 8gy2_15	6313	20068	29693	37882	41168	52528	45918	89.6546	159.848	194.438	219.62	228.947	258.613	241.794
8510 8gy2_16	2423	4569	7450	9437	9663	8534	9883	55.5432	76.272	97.3941	109.615	110.92	104.239	112.176
8510 8gy2_17	3495	7809	14091	18017	18563	22685	20110	66.708	99.7131	133.945	151.459	153.737	169.951	160.015
8510 8gy2_18	4575	10813	21036	27026	28204	37808	36090	76.3221	117.335	163.658	185.501	189.5	219.405	214.362
								73.3806	117.022	158.498	165.289	170.387	183.399	181.515
11777 con1_1	1303	2583	4630	7583	9219			40.7312	57.3478	76.7795	98.2596	108.342
11777 con1_2	1459	2744	6065	9768	10749			43.1005	59.108	87.8759	111.521	116.987
11777 con1_3	6635	9276	11817	13938	15403			91.9126	108.676	122.661	133.216	140.042
11777 con1_4	1029	2111	3569	6269	7252			36.1961	51.844	67.4105	89.3416	96.0912
11777 con1_5	4443	5349	6798	7650	8271			75.213	82.526	93.0347	98.6928	102.62
11777 con1_6	1765	2917	3807	5670	6854			47.4053	60.9429	69.6219	84.9662	93.4171
11777 con1_7	1824	4221	6737	10164	13071			48.1911	73.3098	92.6164	113.759	129.006
11777 con1_8	1422	2654	4237	6731	7855			42.5505	58.1306	73.4486	92.5751	100.006
11777 con1_9	1349	2021	3001	4335	5525			41.4439	50.7268	61.8141	74.2932	83.8727
11777 con1_10	2233	3367	6405	12218	15370			53.3211	65.4751	90.3055	124.725	139.892
11777 con1_11	2047	3468	4784	6678	7466			51.0521	66.4499	78.0459	92.2099	97.4986
11777 con1_12	2670	3980	6952	10070	11929			58.3056	71.1862	94.0826	113.232	123.241
11777 con1_13	4141	6742	8038	9213	9519			72.6118	92.6507	101.165	108.307	110.091
11777 con1_14	1571	2789	5486	6968	7844			44.7242	59.5907	83.5762	94.1908	99.9363
11777 con1_15	1607	2551	4407	5955	6705			45.2337	56.9915	74.9076	87.0754	92.3962
11777 con1_16	1485	2356	4041	5782	6279			43.4828	54.7699	71.7297	85.8012	89.4128
11777 con1_17	1182	2456	3853	5873	6268			38.7939	55.9202	70.0413	86.4738	89.3345
11777 con1_18	3030	4767	6754	10018	13017			62.1121	77.9071	92.7332	112.939	128.739
11777 con2_1	1842	2651	3751	5964	7618			48.4283	58.0978	69.108	87.1412	98.4861
11777 con2_2	2122	2927	3927	5867	7297			51.9789	61.0472	70.7107	86.4296	96.3888
11777 con2_3	3834	4771	5998	7289	8175			69.8684	77.9398	87.3892	96.336	102.023
11777 con2_4	2711	4415	5875	6872	7753			58.7515	74.9756	86.4885	93.5397	99.3549
11777 con2_5	1256	1759	2657	3888	4339			39.9898	47.3247	58.1635	70.3587	74.3275
11777 con2_6	1204	2301	4053	6210	6591			39.1532	54.1269	71.8361	88.9202	91.6073
11777 con2_7	3627	7225	13967	32551	41450			67.9561	95.9121	133.354	203.581	229.73
11777 con2_8	1241	2379	3672	6426	7692			39.7503	55.0366	68.3763	90.4534	98.9633
11777 con2_9	1342	2628	4894	6794	7088			41.3362	57.8452	78.9381	93.0074	94.9984
11777 con2_10	703	1553	2753	3728	4440			29.918	44.4673	59.2049	68.8958	75.1876
11777 con2_11	2995	4380	6917	11305	14026			61.7523	74.6778	93.8455	119.975	133.635
11777 con2_12	1962	3460	4904	5435	6192			49.9809	66.3732	79.0187	83.1868	88.7912
								51.1748	65.7126	81.9428	99.4468	107.481
11777 4gy_1	1149	1690	2383	3623	4785	5374	5988	38.2485	46.3872	55.0829	67.9186	78.0541	82.7186	87.3163
11777 4gy_2	1460	2077	3507	5380	7161	8618	7425	43.1153	51.4248	66.8225	82.7648	95.4864	104.751	97.2306
11777 4gy_3	1940	3364	5736	9636	11655	12910	12192	49.6999	65.4459	85.4593	110.765	121.818	128.209	124.593
11777 4gy_4	2792	5352	8610	14093	14884	17964	18503	59.6228	82.5491	104.702	133.954	137.662	151.236	153.488
11777 4gy_5	1551	2604	4670	7399	8099	8794	9866	44.4386	57.5804	77.1104	97.0602	101.548	105.815	112.079
11777 4gy_6	2305	4110	7502	12106	18104	24224	23969	54.1739	72.3395	97.7334	124.152	151.824	175.621	174.695
11777 4gy_7	1382	2289	3817	6012	8505	8331	8254	41.9477	53.9855	69.7133	87.4911	104.062	102.992	102.515
11777 4gy_8	1270	2308	3459	5297	6883	8415	8121	40.2121	54.2091	66.3636	82.1239	93.6146	103.51	101.686
11777 4gy_9	723	1401	2050	3660	4120	5066	4736	30.3406	42.2351	51.0895	68.2645	72.4274	80.3132	77.6534
11777 4gy_10	3581	5824	8529	10959	15082	16815	17745	67.5238	86.1123	104.209	118.125	138.575	146.32	150.312
11777 4gy_11	927	1465	2357	3174	3551	3641	3490	34.3554	43.189	54.7816	63.5708	67.2403	68.0871	66.6603
11777 4gy_12	1907	2954	4485	7068	7259	7976	7621	49.2754	61.3281	75.5676	94.8643	96.1375	100.774	98.5055
11777 4gy_13	3809	6194	10247	13904	14964	16825	16822	69.6402	88.8056	114.223	133.053	138.032	146.363	146.35
11777 4gy_14	1880	3948	6577	10781	12966	15782	14671	48.9253	70.8995	91.51	117.161	128.487	141.754	136.674
11777 4gy_15	1118	1562	2555	3786	4893	5189	5231	37.729	44.5959	57.0361	69.4296	78.93	81.2824	81.6107
11777 4gy_16	1457	2101	3011	4805	5507	6092	6886	43.0709	51.7211	61.917	78.217	83.736	88.0713	93.635
11777 4gy_17	2618	4268	7021	8162	8436	9397	10162	57.735	73.7168	94.5484	101.942	103.639	109.383	113.748
11777 4gy_18	1227	2170	3494	4661	5028	5653	4708	39.5255	52.5635	66.6985	77.0361	80.0115	84.8387	77.4235
11777 4gy_19	1052	2109	3016	5050	5784	6658	6267	36.5984	51.8195	61.9684	80.1863	85.8161	92.0718	89.3273
11777 4gy_20	751	1242	2126	3469	4015	4675	5188	30.9225	39.7663	52.0279	66.4594	71.4986	77.1517	81.2745
11777 4gy2_1	3435	5417	8572	14438	16007	18316	19684	66.133	83.0489	104.471	135.584	142.761	152.711	158.311
11777 4gy2_2	2595	3945	6110	9254	11051	11402	13549	57.4809	70.8725	88.2013	108.547	118.619	120.488	131.343
11777 4gy2_3	574	1226	2136	3423	4587	5400	5990	27.034	39.5093	52.1501	66.0173	76.4221	82.9185	87.3309
11777 4gy2_4	1194	1531	2468	3767	4408	6212	6327	38.9903	44.1512	56.0566	69.2552	74.9161	88.9345	89.7539
11777 4gy2_5	2308	3785	6338	9267	11113	12393	12651	54.2091	69.4205	89.8319	108.624	118.952	125.615	126.916
11777 4gy2_6	1538	2167	3332	4649	5629	6689	6628	44.252	52.5272	65.1339	76.9368	84.6584	92.2859	91.8641
11777 4gy2_7	1608	2613	4504	8044	8327	8335	8495	45.2478	57.6799	75.7275	101.202	102.967	103.017	104.001
11777 4gy2_8	1636	3365	5301	6753	6823	8697	8018	45.6401	65.4556	82.1549	92.7263	93.2056	105.23	101.039
11777 4gy2_9	1390	1798	2645	4004	5098	5228	5664	42.069	47.8464	58.032	71.4006	80.5665	81.5873	84.9212
11777 4gy2_10	1162	1851	2368	2975	3605	4207	4551	38.4643	48.5465	54.9092	61.5457	67.7497	73.1882	76.1216
11777 4gy2_11	1149	1587	1954	2818	2970	3207	3601	38.2485	44.9514	49.8789	59.8998	61.494	63.9005	67.7121
11777 4gy2_12	1286	2598	4553	6768	7563	9991	9754	40.4646	57.5141	76.1383	92.8292	98.13	112.787	111.441
11777 4gy2_13	3160	4983	7053	9997	13185	13258	14914	63.4305	79.6526	94.7636	112.821	129.567	129.925	137.801
11777 4gy2_14	764	1566	3352	6499	7815	9028	9726	31.189	44.653	65.3291	90.9657	99.7514	107.214	111.281
								45.5869	58.7207	74.1571	91.2616	99.3635	106.208	107.253
11777 8gy_1	1512	2253	2884	3843	4057	4276	3876	43.8763	53.5593	60.5971	69.9503	71.8716	73.7859	70.25
11777 8gy_2	1330	2041	3163	4038	4634	5922	5661	41.151	50.9772	63.4606	71.7031	76.8126	86.8338	84.8987
11777 8gy_3	867	1493	2225	3011	3193	3594	3880	33.2249	43.5998	53.2255	61.917	63.7608	67.6462	70.2863
11777 8gy_4	1437	2612	3771	5517	5751	5176	4383	42.7743	57.6688	69.292	83.812	85.5709	81.1805	74.7034
11777 8gy_5	1503	2942	5087	7739	9479	10141	10877	43.7456	61.2034	80.4795	99.2652	109.859	113.631	117.682
11777 8gy_6	1471	2360	3326	4237	4321	4517	4064	43.2774	54.8164	65.0752	73.4486	74.1731	75.8367	71.9335
11777 8gy_7	1274	2088	3385	3983	5246	5857	4886	40.2753	51.5608	65.6499	71.2131	81.7276	86.3559	78.8735
11777 8gy_8	1171	1785	2510	3660	4185	5266	4951	38.613	47.6731	56.5316	68.2645	72.9965	81.8832	79.3964
11777 8gy_9	968	1577	2753	4494	4953	6077	6285	35.1069	44.8095	59.2049	75.6434	79.4125	87.9628	89.4555
11777 8gy_10	2693	3812	5215	6251	6884	8779	8267	58.5562	69.6676	81.4858	89.2132	93.6214	105.725	102.596
11777 8gy_11	2135	3999	5651	7899	7534	7757	8814	52.1379	71.356	84.8237	100.286	97.9416	99.3806	105.935
11777 8gy_12	3859	5827	10118	12265	14555	13941	12877	70.0958	86.1345	113.502	124.965	136.132	133.23	128.045
11777 8gy_13	2726	4340	5844	7292	7607	7999	9000	58.9139	74.336	86.26	96.3558	98.415	100.919	107.047
11777 8gy_14	1202	1397	2055	2467	2886	2726	3107	39.1207	42.1748	51.1517	56.0453	60.6182	58.9139	62.8963
11777 8gy_15	950	1833	2939	3306	4047	4249	4787	34.7789	48.3099	61.1722	64.8793	71.7829	73.5526	78.0704
11777 8gy_16	1608	2453	3873	4397	4739	6877	5830	45.2478	55.886	70.2228	74.8226	77.678	93.5738	86.1567
11777 8gy_17	1123	1865	2995	2586	2696	3156	2815	37.8133	48.7297	61.7523	57.3811	58.5888	63.3903	59.8679
11777 8gy_18	887	1641	2586	2627	2934	3236	3363	33.606	45.7097	57.3811	57.8342	61.1202	64.1887	65.4362
11777 8gy_19	2252	4781	7736	10563	11702	12853	14262	53.5474	78.0214	99.2459	115.971	122.063	127.925	134.755
11777 8gy_20	897	1647	2782	2996	3969	4127	4516	33.7949	45.7932	59.5159	61.7626	71.0878	72.4889	75.8283
11777 8gy_21	1278	2207	4135	7190	7638	7753	7080	40.3385	53.0097	72.5592	95.6795	98.6153	99.3549	94.9448
11777 8gy2_1	782	1529	3097	3661	3523	3307	4603	31.5543	44.1223	62.795	68.2739	66.9747	64.8891	76.5553
11777 8gy2_2	936	1578	2841	3302	3305	3412	3103	34.5217	44.8237	60.1437	64.84	64.8695	65.9112	62.8558
11777 8gy2_3	621	1223	1804	2210	2978	3967	3588	28.119	39.461	47.9262	53.0458	61.5768	71.0699	67.5897
11777 8gy2_4	1183	1630	2967	4169	3830	4135	5016	38.8103	45.5563	61.4629	72.8569	69.8319	72.5592	79.9159
11777 8gy2_5	1313	2519	3267	3685	4546	5412	5661	40.8872	56.6329	64.4955	68.4973	76.0798	83.0106	84.8987
11777 8gy2_6	4080	11889	17721	24078	29927	25031	24413	72.075	123.035	150.21	175.091	195.203	178.523	176.305
11777 8gy2_7	1251	1893	2504	3219	3499	4213	3930	39.9101	49.0942	56.464	64.0199	66.7462	73.2403	70.7377
11777 8gy2_8	677	1246	2001	2975	3149	3356	3415	29.3595	39.8303	50.4752	61.5457	63.32	65.368	65.9401
11778 8gy2_9	1266	2076	2478	3134	2962	3429	3662	40.1487	51.4124	56.1701	63.169	61.4111	66.0752	68.2832
11779 8gy2_10	2010	3117	4528	7543	8273	8952	7297	50.5886	62.9974	75.929	98.0001	102.633	106.761	96.3888
11780 8gy2_11	1487	1822	2786	2949	3183	3568	3561	43.5121	48.1647	59.5587	61.2762	63.6609	67.4011	67.3349
11781 8gy2_12	1537	1875	2753	3889	4731	4962	4881	44.2376	48.8602	59.2049	70.3677	77.6124	79.4846	78.8332
11782 8gy2_13	1495	2577	4837	6868	7420	7636	7422	43.629	57.2812	78.477	93.5125	97.1978	98.6024	97.2109
11783 8gy2_14	1517	2389	4468	6142	6259	6948	6884	43.9488	55.1522	75.4243	88.432	89.2703	94.0556	93.6214
								42.8942	55.7549	69.4664	79.2383	83.4353	86.706	86.4437
7800 FOL1_1	1005	1153	1462	1732	1852			35.7715	38.315	43.1448	46.96	48.5596
7800 FOL1_2	952	1122	1204	1279	1637			34.8155	37.7964	39.1532	40.3543	45.654
7800 FOL1_3	877	1196	1413	1313	1393			33.416	39.023	42.4156	40.8872	42.1144
7800 FOL1_4	1169	1502	1361	1554	1682			38.58	43.731	41.6278	44.4816	46.2773
7800 FOL1_5	946	1134	1210	1713	2048			34.7056	37.998	39.2507	46.7018	51.0646
7800 FOL1_6	986	1197	1052	1171	1361			35.4318	39.0393	36.5984	38.613	41.6278
7800 FOL1_7	1294	1334	1177	1119	1287			40.5902	41.2128	38.7117	37.7459	40.4803
7800 FOL1_8	962	1284	1086	1180	1379			34.9979	40.4331	37.1851	38.7611	41.9022
7800 FOL1_9	1013	1316	1280	1412	1583			35.9136	40.9338	40.3701	42.4006	44.8947
7800 FOL1_10	974	1252	1265	1332	1516			35.2155	39.9261	40.1328	41.1819	43.9343
7800 FOL1_11	2291	2654	2184	2353	2632			54.0091	58.1306	52.7328	54.735	57.8892
7800 FOL1_12	1592	2309	2068	2071	2317			45.0221	54.2209	51.3133	51.3505	54.3147
7800 FOL1_13	2004	2549	2191	2861	3245			50.513	56.9691	52.8172	60.355	64.2779
7800 FOL1_14	1661	2015	1627	1767	2072			45.9875	50.6515	45.5143	47.4322	51.3629
7800 FOL1_15	1772	1835	1708	1884	2198			47.4992	48.3362	46.6336	48.9773	52.9015
7800 FOL1_16	1245	1518	1442	1485	1521			39.8143	43.9633	42.8487	43.4828	44.0067
7800 FOL1_17	1575	2285	2183	2298	2359			44.7811	53.9383	52.7207	54.0916	54.8048
7800 FOL1_18	955	1044	967	1138	1270			34.8703	36.459	35.0887	38.065	40.2121
7800 FOL1_19	2485	2794	2822	3214	3362			56.2494	59.6441	59.9423	63.9702	65.4265
7800 FOL1_20	1303	1495	1485	1520	1622			40.7312	43.629	43.4828	43.9923	45.4444
								40.9457	45.2175	44.0842	46.227	48.8575
8510 FOL1_1	6546	12827	12740	12618	12827			91.2941	127.796	127.362	126.751	127.796
8510 FOL1_2	10288	17067	14759	11564	13012			114.451	147.412	137.083	121.341	128.714
8510 FOL1_3	4166	7703	8807	7698	7985			72.8306	99.034	105.893	99.0019	100.831
8510 FOL1_4	1936	2884	2391	2458	2647			49.6486	60.5971	55.1753	55.943	58.0539
8510 FOL1_5	1939	2708	2611	2337	2437			49.6871	58.719	57.6578	54.5486	55.7035
8510 FOL1_6	12400	31191	18207	16408	24586			125.651	199.283	152.256	144.538	176.929
8510 FOL1_7	2575	3983	2987	3536	5040			57.2589	71.2131	61.6697	67.0982	80.1069
8510 FOL1_8	11676	20318	11774	10064	10154			121.927	160.84	122.438	113.198	113.703
8510 FOL1_9	7092	6148	3963	4528	4741			95.0252	88.4752	71.0341	75.929	77.6944
8510 FOL1_10	3404	6656	7462	7991	10332			65.8339	92.0579	97.4725	100.868	114.696
8510 FOL1_11	2809	5837	4563	3524	3486			59.804	86.2084	76.2219	66.9842	66.6221
8510 FOL1_12	2029	4360	4815	3558	3187			50.8271	74.5071	78.2984	67.3066	63.7009
8510 FOL1_13	3306	4371	3137	2845	3518			64.8793	74.6011	63.1992	60.186	66.9272
8510 FOL1_14	3411	4246	3942	4093	4837			65.9015	73.5266	70.8456	72.1897	78.477
8510 FOL1_15	2858	6080	4719	4529	5967			60.3234	87.9845	77.5139	75.9374	87.1631
8510 FOL1_16	1837	3016	3252	3749	3571			48.3625	61.9684	64.3472	69.0895	67.4294
8510 FOL1_17	2117	3027	3460	3124	3607			51.9176	62.0813	66.3732	63.0681	67.7685
8510 FOL1_18	3627	4582	4871	4204	4303			67.9561	76.3804	78.7524	73.1621	74.0185
8510 FOL1_19	3488	5028	5664	6037	6589			66.6412	80.0115	84.9212	87.6729	91.5934
8510 FOL1_20	19572	35814	31709	33000	39340			157.86	213.541	200.93	204.98	223.806
8510 FOL1_21	2974	3482	4432	4364	4841			61.5354	66.5839	75.1198	74.5413	78.5095
8510 FOL1_22	3783	5527	4916	5608	6087			69.4021	83.8879	79.1153	84.5004	88.0352
8510 FOL1_23	3059	5433	4395	4563	5206			62.4086	83.1715	74.8056	76.2219	81.4154
8510 FOL1_24	3951	6999	5765	6117	7621			70.9264	94.4001	85.675	88.2518	98.5055
								75.098	96.845	90.1733	88.4712	94.5083
11777 FOL1_1	3748	5374	6738	6247	6522			69.0803	82.7186	92.6233	89.1847	91.1266
11777 FOL1_2	2817	3426	4092	4179	4703			59.8891	66.0463	72.1809	72.9442	77.3824
11777 FOL1_3	2368	2983	3003	2809	2828			54.9092	61.6284	61.8347	59.804	60.0059
11777 FOL1_4	4910	5947	6161	7016	8158			79.067	87.0169	88.5687	94.5147	101.917
11777 FOL1_5	5887	7829	7733	7688	8475			86.5768	99.8407	99.2267	98.9376	103.878
11777 FOL1_6	1047	1757	2456	2788	2898			36.5114	47.2977	55.9202	59.5801	60.744
11777 FOL1_7	988	1426	1868	1861	2013			35.4677	42.6103	48.7689	48.6774	50.6263
11777 FOL1_8	1534	2019	2109	2235	2505			44.1944	50.7017	51.8195	53.345	56.4753
11777 FOL1_9	1944	2389	2279	2645	3227			49.7511	55.1522	53.8675	58.032	64.0994
11777 FOL1_10	1162	1615	2028	2324	2457			38.4643	45.3462	50.8146	54.3967	55.9316
11777 FOL1_11	5973	6725	8012	8429	9523			87.2069	92.5339	101.001	103.596	110.114
11777 FOL1_12	1684	2270	2893	3538	3708			46.3048	53.761	60.6916	67.1171	68.7107
11777 FOL1_13	2692	4273	4413	5869	6140			58.5453	73.76	74.9586	86.4443	88.4176
11777 FOL1_14	2782	4720	5337	6221	6929			59.5159	77.5221	82.4334	88.9989	93.9269
11777 FOL1_15	2195	3255	3167	4613	5124			52.8654	64.3769	63.5007	76.6384	80.7717
11777 FOL1_16	8535	11365	14160	16441	17594			104.245	120.293	134.272	144.683	149.671
11777 FOL1_17	5280	7898	10579	12828	14678			81.992	100.28	116.058	127.801	136.706
11777 FOL1_18	1360	1995	2096	2618	3326			41.6125	50.3995	51.6595	57.735	65.0752
11777 FOL1_19	1176	1603	1687	2018	2145			38.6953	45.1774	46.346	50.6892	52.2599
11777 FOL1_20	1566	2735	3786	3961	4585			44.653	59.011	69.4296	71.0161	76.4054
11777 FOL1_21	1382	1680	2223	2393	2508			41.9477	46.2497	53.2015	55.1983	56.5091
11777 FOL1_22	1028	1312	1835	1984	2201			36.1785	40.8716	48.3362	50.2603	52.9376
								56.7125	66.4816	71.7052	75.8906	79.7132
7800 4g+fol1_1	1543	1853	2061	1655	1548			44.3239	48.5727	51.2264	45.9043	44.3956
7800 4g+fol1_2	1978	2147	1601	1151	984			50.1843	52.2842	45.1492	38.2818	35.3958
7800 4g+fol1_3	997	1426	1510	1397	1330			35.6289	42.6103	43.8473	42.1748	41.151
7800 4g+fol1_4	1506	1692	1789	1606	1539			43.7892	46.4146	47.7265	45.2197	44.2664
7800 4g+fol1_5	1379	1529	1801	2015	2073			41.9022	44.1223	47.8863	50.6515	51.3753
7800 4g+fol1_6	1284	1426	1432	1506	1559			40.4331	42.6103	42.6998	43.7892	44.5531
7800 4g+fol1_7	938	1034	1324	1322	1519			34.5586	36.284	41.0581	41.027	43.9778
7800 4g+fol1_8	1083	1428	1561	1969	2038			37.1337	42.6401	44.5816	50.07	50.9397
7800 4g+fol1_9	1072	1310	1456	1488	1504			36.9447	40.8404	43.0562	43.5267	43.7601
7800 4g+fol1_10	953	1513	1748	1959	2173			34.8338	43.8909	47.1765	49.9427	52.5998
7800 4g+fol1_11	1049	1538	2346	2237	2158			36.5462	44.252	54.6536	53.3688	52.418
7800 4g+fol1_12	876	1209	1778	1784	1718			33.3969	39.2345	47.5796	47.6598	46.7699
7800 4g+fol1_13	698	1186	1335	1242	1258			29.8114	38.8595	41.2283	39.7663	40.0216
7800 4g+fol1_14	1080	1544	1747	1656	1988			37.0823	44.3382	47.163	45.9182	50.311
7800 4g+fol1_15	960	1202	1459	1417	1481			34.9615	39.1207	43.1005	42.4756	43.4242
7800 4g+fol2_1	2549	2793	2919	2739	2494			56.9691	59.6335	60.9637	59.0542	56.3511
7800 4g+fol2_2	1986	2237	2451	2288	2265			50.2857	53.3688	55.8633	53.9737	53.7018
7800 4g+fol2_3	1849	1918	1893	1750	1618			48.5202	49.4173	49.0942	47.2034	45.3883
7800 4g+fol2_4	2413	3171	4237	4786	4912			55.4285	63.5408	73.4486	78.0622	79.0831
7800 4g+fol2_5	2166	2296	2463	2512	2456			52.515	54.068	55.9998	56.5541	55.9202
7800 4g+fol2_6	1222	1528	2002	1801	1852			39.4448	44.1079	50.4878	47.8863	48.5596
								41.6521	46.2005	49.2376	48.691	48.7792
7800 8g+fol1_1	2022	1851	1675	1604	1576			50.7394	48.5465	46.1809	45.1915	44.7953
7800 8g+fol1_2	1250	1530	1360	1114	1017			39.8942	44.1367	41.6125	37.6615	35.9845
7800 8g+fol1_3	1356	1321	1278	1125	1095			41.5513	41.0115	40.3385	37.8469	37.3389
7800 8g+fol1_4	2957	2905	2813	2527	2320			61.3593	60.8174	59.8466	56.7227	54.3499
7800 8g+fol1_5	1886	2156	2329	2014	1915			49.0033	52.3937	54.4552	50.6389	49.3786
7800 8g+fol1_6	1772	2516	2895	2165	1893			47.4992	56.5991	60.7126	52.5029	49.0942
7800 8g+fol1_7	2570	2498	1984	1684	1552			57.2033	56.3963	50.2603	46.3048	44.4529
7800 8g+fol1_8	1329	1590	1836	1605	1549			41.1355	44.9938	48.3494	45.2056	44.4099
7800 8g+fol1_9	2587	3362	3050	2515	2377			57.3922	65.4265	62.3167	56.5879	55.0135
7800 8g+fol2_1	1015	1084	1170	1185	1230			35.9491	37.1509	38.5965	38.8431	39.5737
7800 8g+fol2_2	1945	2146	1977	2037	2130			49.7639	52.272	50.1716	50.9272	52.0768
7800 8g+fol2_3	826	873	959	989	1053			32.4298	33.3397	34.9433	35.4856	36.6158
7800 8g+fol2_4	1298	1346	1261	1164	1275			40.6529	41.3978	40.0693	38.4974	40.2911
7800 8g+fol2_5	1975	2518	2091	2330	2652			50.1462	56.6216	51.5978	54.4669	58.1087
7800 8g+fol2_6	1882	1867	1880	1572	1483			48.9513	48.7558	48.9253	44.7384	43.4535
7800 8g+fol2_7	1804	1889	1920	2052	2159			47.9262	49.0423	49.443	51.1144	52.4301
7800 8g+fol2_8	1546	1619	1428	1342	1519			44.3669	45.4023	42.6401	41.3362	43.9778
7800 8g+fol2_9	1386	1679	1474	1418	1573			42.0084	46.236	43.3215	42.4906	44.7527
7800 8g+fol2_10	963	1201	1397	1527	1591			35.0161	39.1044	42.1748	44.0934	45.008
7800 8g+fol2_11	1576	1603	1492	1668	1785			44.7953	45.1774	43.5852	46.0843	47.6731
7800 8g+fol2_12	1634	1684	1489	1312	1343			45.6122	46.3048	43.5414	40.8716	41.3516
7800 8g+fol2_13	1892	1678	1552	1656	1711			49.0812	46.2222	44.4529	45.9182	46.6745
7800 8g+fol2_14	1315	1504	1364	1483	1547			40.9183	43.7601	41.6737	43.4535	44.3813
7800 8g+fol2_15	1993	2397	2138	2045	2162			50.3742	55.2444	52.1745	51.0271	52.4665
7800 8g+fol2_16	1783	2230	1956	2031	2172			47.6464	53.2852	49.9044	50.8522	52.5877
7800 8g+fol2_17	1204	1441	1406	1206	1115			39.1532	42.8338	42.3104	39.1858	37.6784
								45.7911	48.172	47.0615	45.6942	45.92
8510 4g+fol1_1	5735	7588	5884	5179	4778			85.4518	98.292	86.5547	81.204	77.997
8510 4g+fol1_2	2421	3783	4603	4191	4356			55.5203	69.4021	76.5553	73.0488	74.4729
8510 4g+fol1_3	4052	4184	4303	3819	3528			71.8273	72.9878	74.0185	69.7316	67.0222
8510 4g+fol1_4	3693	3890	3972	3562	3359			68.5716	70.3768	71.1147	67.3444	65.3973
8510 4g+fol1_5	19151	35765	24356	25034	29273			156.153	213.395	176.099	178.533	193.058
8510 4g+fol1_6	2283	3295	3325	3550	3878			53.9147	64.7712	65.0654	67.2309	70.2681
8510 4g+fol1_7	3857	4581	3982	4193	4573			70.0776	76.3721	71.2041	73.0663	76.3054
8510 4g+fol1_8	3030	4751	3965	4313	4469			62.1121	77.7763	71.052	74.1044	75.4327
8510 4g+fol1_9	16474	33122	27631	15169	15029			144.829	205.359	187.565	138.974	138.331
8510 4g+fol1_10	9409	8611	8990	7545	6798			109.453	104.708	106.988	98.0131	93.0347
8510 4g+fol1_11	20020	29435	21268	23252	24159			159.656	193.592	164.558	172.062	175.386
8510 4g+fol1_12	11864	15308	10949	9722	9022			122.905	139.609	118.071	111.258	107.178
8510 4g+fol1_13	5580	6294	7580	7711	7399			84.2891	89.5196	98.2402	99.0855	97.0602
8510 4g+fol2_1	12260	17153	14776	13730	12798			124.94	147.783	137.162	132.218	127.651
8510 4g+fol2_2	2298	4563	4134	4697	4466			54.0916	76.2219	72.5504	77.333	75.4074
8510 4g+fol2_3	6072	13747	7996	5368	5093			87.9266	132.3	100.9	82.6724	80.527
8510 4g+fol2_4	2477	4622	4353	4037	4177			56.1588	76.7131	74.4473	71.6942	72.9267
8510 4g+fol2_5	9509	21369	15885	15507	16920			110.033	164.948	142.216	140.514	146.776
8510 4g+fol2_6	7511	13170	10488	10453	10148			97.792	129.493	115.558	115.365	113.67
8510 4g+fol2_7	2723	4442	3395	4365	4536			58.8814	75.2045	65.7468	74.5498	75.9961
8510 4g+fol2_8	10650	16948	12770	14077	13689			116.447	146.897	127.512	133.878	132.02
8510 4g+fol2_9	6437	13162	7445	6115	5630			90.5308	129.454	97.3614	88.2374	84.6659
8510 4g+fol2_10	1762	3654	3148	3395	3965			47.365	68.2086	63.3099	65.7468	71.052
8510 4g+fol2_11	33246	37008	16940	21109	21987			205.743	217.071	146.863	163.941	167.316
8510 4g+fol2_12	2688	4704	4086	4393	4417			58.5018	77.3906	72.128	74.7886	74.9926
8510 4g+fol2_13	2489	3776	3894	4123	4612			56.2946	69.3379	70.4129	72.4538	76.6301
8510 4g+fol2_14	2019	2388	2737	2924	2709			50.7017	55.1406	59.0326	61.0159	58.7299
8510 4g+fol2_15	4778	7560	4113	5516	5429			77.997	98.1105	72.3659	83.8044	83.1409
								90.6487	112.158	99.4518	97.9239	98.3016
8510 8g+fol1_1	3354	4643	3574	3300	3243			65.3486	76.8872	67.4577	64.8204	64.2581
8510 8g+fol1_2	2668	4475	4215	3265	3659			58.2837	75.4833	73.2577	64.4757	68.2552
8510 8g+fol1_3	6496	9914	9297	7362	6868			90.9447	112.352	108.799	96.8172	93.5125
8510 8g+fol1_4	33000	47534	24203	18058	19967			204.98	246.012	175.545	151.631	159.445
8510 8g+fol1_5	4672	5180	4535	3562	3905			77.1269	81.2119	75.9877	67.3444	70.5123
8510 8g+fol1_6	13764	34272	27980	24362	23939			132.381	208.893	188.746	176.121	174.585
8510 8g+fol1_7	13710	25137	15586	18381	19314			132.121	178.9	140.871	152.982	156.816
8510 8g+fol1_8	2112	3222	3318	3112	3258			51.8563	64.0497	64.9969	62.9469	64.4066
8510 8g+fol1_9	2650	4778	5651	3580	3364			58.0868	77.997	84.8237	67.5143	65.4459
8510 8g+fol1_10	4297	9154	9535	8109	6645			73.9669	107.959	110.183	101.61	91.9818
8510 8g+fol1_11	7090	12059	10221	9606	9823			95.0118	123.911	114.078	110.593	111.835
8510 8g+fol1_12	2354	2951	4219	4054	3981			54.7467	61.297	73.2925	71.845	71.1952
8510 8g+fol1_13	3963	7116	5592	5729	5922			71.0341	95.1859	84.3797	85.4071	86.8338
8510 8g+fol1_14	10931	22340	18566	19410	18089			117.974	168.654	153.75	157.205	151.762
8510 8g+fol1_15	3976	7605	5367	5804	6080			71.1505	98.4021	82.6647	85.9643	87.9845
8510 8g+fol1_16	5071	8675	8177	7768	8158			80.3529	105.097	102.036	99.451	101.917
8510 8g+fol1_17	6082	7753	7635	7781	9044			87.999	99.3549	98.5959	99.5342	107.309
8510 8g+fol1_18	2685	5771	4282	4224	4964			58.4691	85.7196	73.8377	73.3359	79.5006
8510 8g+fol1_19	38815	44893	28092	24755	23318			222.308	239.08	189.124	177.536	172.306
8510 8g+fol1_20	3034	4771	5790	4100	3595			62.153	77.9398	85.8606	72.2514	67.6556
8510 8g+fol1_21	6355	11031	8811	7338	6676			89.9523	118.512	105.917	96.6592	92.1961
8510 8g+fol1_22	7547	12010	12508	10250	9227			98.0261	123.659	126.197	114.24	108.389
								93.3761	119.389	108.2	102.286	102.186
11777 4g+fol1_1	2414	3712	3660	4554	5700			55.44	68.7478	68.2645	76.1467	85.1907
11777 4g+fol1_2	1189	1629	1744	1912	1877			38.9086	45.5423	47.1224	49.3399	48.8862
11777 4g+fol1_3	1755	2198	2819	2713	2982			47.2708	52.9015	59.9104	58.7732	61.6181
11777 4g+fol1_4	2792	3428	4712	5019	4736			59.6228	66.0655	77.4564	79.9398	77.6534
11777 4g+fol1_5	1675	1964	2526	3029	3309			46.1809	50.0064	56.7115	62.1018	64.9087
11777 4g+fol1_6	2402	2622	3212	3590	4186			55.302	57.7791	63.9503	67.6086	73.0053
11777 4g+fol1_7	1937	2539	2636	3018	4084			49.6614	56.8573	57.9332	61.9889	72.1103
11777 4g+fol1_8	1687	2043	2418	2747	2844			46.346	51.0022	55.4859	59.1403	60.1755
11777 4g+fol1_9	3436	4344	4446	4287	4561			66.1426	74.3703	75.2384	73.8807	76.2052
11777 4g+fol1_10	1488	2013	2942	3128	3715			43.5267	50.6263	61.2034	63.1085	68.7755
11777 4g+fol1_11	1873	2139	3175	3536	4508			48.8341	52.1867	63.5809	67.0982	75.7611
11777 4g+fol1_12	1978	2290	2879	2615	2545			50.1843	53.9973	60.5446	57.7019	56.9244
11777 4g+fol2_1	6382	7884	8930	10829	13508			90.1432	100.191	106.63	117.422	131.144
11777 4g+fol2_2	1263	1913	2575	2659	3056			40.1011	49.3528	57.2589	58.1854	62.378
11777 4g+fol2_3	1573	2489	3366	3505	4544			44.7527	56.2946	65.4654	66.8034	76.063
11777 4g+fol2_4	1423	1783	2391	3974	4568			42.5654	47.6464	55.1753	71.1326	76.2637
11777 4g+fol2_5	1785	2282	3578	3699	3537			47.6731	53.9029	67.4955	68.6273	67.1077
11777 4g+fol2_6	1689	2538	2921	3720	4962			46.3734	56.8461	60.9846	68.8218	79.4846
11777 4g+fol2_7	1709	2458	3445	4345	4481			46.6472	55.943	66.2291	74.3788	75.5339
11777 4g+fol2_8	16524	24535	29661	32070	30971			145.048	176.745	194.333	202.071	198.578
11777 4g+fol2_9	891	1527	2017	2392	2637			33.6817	44.0934	50.6766	55.1868	57.9442
11777 4g+fol2_10	2764	4287	4847	5855	7919			59.3231	73.8807	78.5581	86.3412	100.413
11777 4g+fol2_11	2677	3375	3821	4346	4773			58.382	65.5528	69.7498	74.3874	77.9561
								54.8744	63.5014	70.433	74.7907	79.3079
11777 8g+fol1_1	1271	2195	3218	3602	2910			40.2279	52.8654	64.01	67.7215	60.8697
11777 8g+fol1_2	815	1437	1945	2437	2961			32.2132	42.7743	49.7639	55.7035	61.4008
11777 8g+fol1_3	667	1136	1616	1564	1819			29.1419	38.0315	45.3602	44.6245	48.125
11777 8g+fol1_4	1946	2609	3279	3118	3029			49.7767	57.6357	64.6138	63.0076	62.1018
11777 8g+fol1_5	1069	1362	1828	1986	1979			36.893	41.6431	48.2439	50.2857	50.197
11777 8g+fol1_6	981	1506	1997	2117	1868			35.3418	43.7892	50.4247	51.9176	48.7689
11777 8g+fol1_7	1424	2194	2899	2995	2994			42.5804	52.8534	60.7545	61.7523	61.742
11777 8g+fol1_8	2160	2336	2598	2583	2976			52.4423	54.537	57.5141	57.3478	61.5561
11777 8g+fol1_9	2251	3250	4215	4277	4635			53.5356	64.3274	73.2577	73.7945	76.8209
11777 8g+fol1_10	1246	1822	2585	2621	3237			39.8303	48.1647	57.37	57.7681	64.1987
11777 8g+fol1_11	1584	2278	2178	2645	2963			44.9089	53.8557	52.6603	58.032	61.4215
11777 8g+fol1_12	5220	7191	9470	9344	10082			81.5248	95.6862	109.807	109.074	113.299
11777 8g+fol1_13	1738	2924	3918	4316	4053			47.0413	61.0159	70.6296	74.1302	71.8361
11777 8g+fol1_14	1096	1812	2540	2598	2288			37.356	48.0323	56.8685	57.5141	53.9737
11777 8g+fol2_1	1842	1926	1935	1845	1845			48.4283	49.5202	49.6358	48.4677	48.4677
11777 8g+fol2_2	1095	1835	2167	2543	2893			37.3389	48.3362	52.5272	56.902	60.6916
11777 8g+fol2_3	1365	1575	1780	1800	1807			41.6889	44.7811	47.6063	47.873	47.966
11777 8g+fol2_4	3006	4227	4976	5470	5217			61.8656	73.3619	79.5966	83.4542	81.5014
11777 8g+fol2_5	2001	3100	3772	4358	4218			50.4752	62.8254	69.3011	74.49	73.2838
11777 8g+fol2_6	1346	2016	2325	2379	2395			41.3978	50.664	54.4084	55.0366	55.2214
11777 8g+fol2_7	2885	4125	5616	5568	5981			60.6077	72.4714	84.5606	84.1985	87.2653
11777 8g+fol2_8	1717	2278	2478	2864	2699			46.7563	53.8557	56.1701	60.3867	58.6214
11777 8g+fol2_9	2035	2927	3358	3627	3564			50.9022	61.0472	65.3875	67.9561	67.3633
11777 8g+fol2_10	7348	9043	11058	12142	11786			96.7251	107.303	118.657	124.337	122.5
11777 8g+fol2_11	2073	3675	4442	5077	5243			51.3753	68.4043	75.2045	80.4004	81.7042
								48.415	57.9113	64.5733	66.647	67.2359
