# Supplementary material for: Tumor organoids modeling reveals timed responses and interplay of radiotherapy and chemotherapy in pancreatic cancer
Source: Radiother Oncol. Author manuscript; Available in PMC 2026 May 30. (PMC13221962; doi:10.1016/j.radonc.2026.111470)
Supplement: 3 [file NIHMS2179288-supplement-3.m]

function Radiotherapy()

dataopts = detectImportOptions('organoids_data2.xlsx');
diam_cell=22.5; alpha=0.015; beta=alpha/9.5; mu=0.3; 
c=zeros(64, 3); 
for i=0:3
    for j=0:3
        for k=0:3
            n=i*16+j*4+k+1;
            if rem(n,3)==1
                c(n,:)=[i*0.33, j*0.33, k*0.33];
            end
            if rem(n,3)==2
                c(n,:)=[k*0.33, i*0.33, 1-j*0.33];
            end
            if rem(n,3)==3
                c(n,:)=[1-j*0.33, k*0.33, i*0.33];
            end              
        end
    end
end
for org=1:6
    if org==1
        id = 7800;Num_org = 30; d = 4; K = 578.8; lam0 = 0.464;
    end
    if org==2
        id = 7800;Num_org = 30; d = 8; K = 578.8; lam0 = 0.464;
    end
    if org==3
        id = 8510; Num_org = 37; d = 4; K = 700.3; lam0 = 0.657;
    end
    if org==4
        id = 8510; Num_org = 37; d = 8; K = 700.3; lam0 = 0.657;
    end
    if org==5
        id = 11777; Num_org = 34; d = 4; K = 695.8; lam0 = 0.431;
    end
    if org==6
        id = 11777; Num_org = 35; d = 8; K = 695.8; lam0 = 0.431;
    end
    K=(K/diam_cell)^3; 
    D_data=zeros(Num_org, 7);
    for i=9:15 
        dataopts.SelectedVariableNames = i;
        if id==7800 && d==4
            dataopts.DataRange = '36:65';
        end
        if id==7800 && d==8 
            dataopts.DataRange = '67:96';
        end
        if id==8510 && d==4 
            dataopts.DataRange = '142:178';
        end
        if id==8510 && d==8 
            dataopts.DataRange = '180:216';
        end
        if id==11777 && d==4 
            dataopts.DataRange = '249:282'; 
        end
        if id==11777 && d==8 
            dataopts.DataRange = '284:318'; 
        end
        D_data(:,i-8)=readmatrix('organoids_data2.xlsx',dataopts);
    end
    data = cell(Num_org, 1); 
    for i=1:Num_org
        data{i}=zeros(7, 2);
        data{i}(:,1)=[0 2 4 6 7 8 9];
        data{i}(:,2)=D_data(i,:)';
    end
    lam_est = zeros(Num_org,1);
    u1_est = zeros(Num_org,1);
    u2_est = zeros(Num_org,1);
    T1_est = zeros(Num_org,1);
    T2_est = zeros(Num_org,1);
    nmse = zeros(Num_org,1);
    tr = zeros(Num_org,1);
    k=7; p=5; % p-number of parameters; change p for different models
    bic = zeros(Num_org,1) + k*(1+log(2*pi))+(p+1)*log(k);
    aic = zeros(Num_org,1) + k*(1+log(2*pi))+2*p;
    LB = [0 0 0 0 0 0]; UB = [2 5 5 7 6 2]; param_0 = [0.1 0.3 0.5 5 3 0.5];
    tstart=0; tend=10; step_size=1; tspan=[0 tend];  
    figure(org)
    yend=0;
    for i = 1:Num_org
        xdata = data{i}(:, 1); zdata = data{i}(:, 2);
        ydata = (zdata/diam_cell).^3;  
        A0=ydata(1)*exp(-alpha*d-beta*d^2); I0=ydata(1)-A0;
        INITIAL=[A0 I0];  % INITIAL=[ydata(1) 0]; %% change INITIAL for model (S3)
        options=optimoptions(@lsqcurvefit,'Display','off');
        [param_est,resnorm,residual,exitflag,output,~,jacobian]=...
            lsqcurvefit(@ode_model, param_0, xdata, ydata', LB, UB,options);
        lam_est(i) = param_est(1);    lam=lam_est(i);
        u1_est(i) = param_est(2);     u1=u1_est(i);
        u2_est(i) = param_est(3);     u2=u2_est(i);
        T1_est(i) = param_est(4);     T1=T1_est(i);
        T2_est(i) = param_est(5);     T2=T2_est(i);
        nmse(i) = resnorm/norm(ydata)^2;
        sol=ode15s(@Model_Df, tspan, INITIAL);
        dev_sol=deval(sol,xdata);
        diam=diam_cell*(dev_sol(1,:)+dev_sol(2,:)).^(1/3);
        res=norm(diam-zdata')^2;
        bic(i) = bic(i) + k*log(res/k);
        aic(i) = aic(i) + k*log(res/k); 
        yend=max(yend,max(zdata));
        [t, y]=ode15s(@Model_Df, tspan, INITIAL);
        y_d=diam_cell*((y(:,1)+y(:,2))).^(1/3);
        plot(t,y_d,xdata,zdata,'o','Color',c(i,:),'linewidth',1.5);hold on
        [~, y]=ode15s(@Model_con, [0, xdata(5)], ydata(1));
        tr(i)=log(y(end)/ydata(5));
    end
    hold off
    FS=16;
    xlabel('Days','fontsize',FS); ylabel('Organoid diameters (\mum)','fontsize',FS);
    legend('Model fitting curve', 'Organoid data','Location','northwest','fontsize',FS);
    yend=100+100*ceil(yend/100+.5);
    axis([0 tend 0 yend])
    set(gca,'fontsize',FS+4)
    if org==1
        title('#7800 RT(4Gy)','fontsize',FS)
    end
    if org==2
        title('#7800 RT(8Gy)','fontsize',FS)
    end
    if org==3
        title('#8510 RT(4Gy)','fontsize',FS)
    end
    if org==4
        title('#8510 RT(8Gy)','fontsize',FS)
    end
    if org==5
        title('#11777 RT(4Gy)','fontsize',FS)
    end
    if org==6
        title('11777 RT(8Gy)','fontsize',FS)
    end
    mean_lam = mean(lam_est); std_lam = std(lam_est);
    mean_u1 = mean(u1_est);   std_u1 = std(u1_est);
    mean_u2 = mean(u2_est);   std_u2 = std(u2_est);
    mean_T1 = mean(T1_est);   std_T1 = std(T1_est);
    mean_T2 = mean(T1_est+T2_est);   std_T2 = std(T1_est+T2_est);
    t_crit = tinv(0.975, Num_org-1); 
    Delta_lam = t_crit * std_lam / sqrt(Num_org);
    Delta_u1 = t_crit * std_u1 / sqrt(Num_org);
    Delta_u2 = t_crit *std_u2 / sqrt(Num_org);
    Delta_T1 = t_crit *std_T1 / sqrt(Num_org);
    Delta_T2 = t_crit *std_T2 / sqrt(Num_org);
    Delta_tr = t_crit * std(tr) / sqrt(Num_org);
    fprintf('ID: %d + %d Gy\nMean NMSE: %.4f\tMax NMSE: %.4f\n',...
        id,d, mean(nmse),max(nmse));
    fprintf('Mean lam: %.3f \x00B1 %.3f\n', mean_lam, Delta_lam);
    fprintf('Mean u1: %.3f \x00B1 %.3f\n', mean_u1, Delta_u1);
    fprintf('Mean u2: %.3f \x00B1 %.3f\n', mean_u2, Delta_u2);
    fprintf('Mean T1: %.1f \x00B1 %.1f\n', mean_T1, Delta_T1);
    fprintf('Mean T2: %.1f \x00B1 %.1f\n', mean_T2, Delta_T2);
    fprintf('Mean TR: %.2f \x00B1 %.2f\n', mean(tr), Delta_tr);
    if org==2||org==4
        AIC=(AIC+mean(aic))/2;BIC=(BIC+mean(bic))/2;
        fprintf('Mean AIC: %.2f\tMean BIC: %.2f\n',AIC,BIC);
    end
    if org==6
        AIC=(AIC*34+mean(aic)*35)/69;BIC=(BIC*34+mean(bic)*35)/69;
        fprintf('Mean AIC: %.2f\tMean BIC: %.2f\n',AIC,BIC);
    end
    AIC=mean(aic); BIC=mean(bic);
end

    function dy=Model_Df(t,y)
        dy=zeros(2,1);
        f1_t=exp(-(t-T1).^2);
        f2_t=exp(-(t-T1-T2).^2);
        Rt=u1*f1_t+u2*f2_t;
        dy(1)=(lam-Rt)*y(1)*(1-(y(1)+y(2))/K);
        dy(2)=Rt*y(1)*(1-(y(1)+y(2))/K)-mu*y(2); 
        %dy(1)=(lam-u1)*y(1)*(1-(y(1)+y(2))/K);
        %dy(2)=u1*y(1)*(1-(y(1)+y(2))/K)-mu*y(2);       %% Model (S2)
        %dy(1)=(lam0-Rt)*y(1)*(1-(y(1)+y(2))/K);        
        %dy(2)=0;                                       %% Model (S3)
        %dy(1)=(lam-u1*f1_t)*y(1)*(1-(y(1)+y(2))/K);   
        %dy(2)=u1*f1_t*y(1)*(1-(y(1)+y(2))/K)-mu*y(2);  %% Model (S4) 
    end

    function y_pred=ode_model(param_0,xdata)
        lam=param_0(1);u1=param_0(2);u2=param_0(3);
        T1=param_0(4);T2=param_0(5);
        options=odeset('RelTol',1e-4,'AbsTol',1e-8);
        sol=ode15s(@Model_Df, (tstart:step_size:tend),INITIAL,options);
        sol_pred=deval(sol,xdata);
        y_pred=sol_pred(1,:)+sol_pred(2,:);
     end

    function dy=Model_con(~,y)
            dy=lam0*y*(1-y/K);
    end
end
