# Supplementary material for: Tumor organoids modeling reveals timed responses and interplay of radiotherapy and chemotherapy in pancreatic cancer
Source: Radiother Oncol. Author manuscript; Available in PMC 2026 May 30. (PMC13221962; doi:10.1016/j.radonc.2026.111470)
Supplement: 4 [file NIHMS2179288-supplement-4.m]

function Chemoradiotherapy()

dataopts = detectImportOptions('organoids_data2.xlsx');
diam_cell=22.5; alpha=0.015; beta=alpha/9.5; mu=0.3; 
c=zeros(64, 3); 
for i=0:3
    for j=0:3
        for k=0:3
            n=i*16+j*4+k+1;
            if rem(n,3)==1
                c(n,:)=[i*0.33, j*0.33, k*0.33];
            end
            if rem(n,3)==2
                c(n,:)=[k*0.33, i*0.33, 1-j*0.33];
            end
            if rem(n,3)==3
                c(n,:)=[1-j*0.33, k*0.33, i*0.33];
            end              
        end
    end
end
for org=1:6
    if org==1
        id=7800;Num_org=21;d=4;K=578.8;u1=0.486;u2=1.518;T1=4.2;T2=8.1;lam0=0.464;
    end
    if org==2
        id=7800;Num_org=26;d=8;K=578.8;u1=1.000;u2=2.151;T1=3.8;T2=7.9;lam0=0.464;
    end
    if org==3
        id=8510;Num_org=28;d=4;K=700.3;u1=1.699;u2=3.726;T1=4.2;T2=8.1;lam0=0.657;
    end
    if org==4
        id=8510;Num_org=22;d=8;K=700.3;u1=1.729;u2=3.155;T1=4.3;T2=8.4;lam0=0.657;
    end
    if org==5
        id=11777;Num_org=23;d=4;K=695.8;u1=0.373;u2=2.695;T1=4.7;T2=8.5;lam0=0.431;
    end
    if org==6
        id=11777;Num_org=25;d=8;K=695.8;u1=0.788;u2=2.841;T1=4.5;T2=8.5;lam0=0.431;
    end
    K=(K/diam_cell)^3;
    D_data=zeros(Num_org, 5);
    for i=9:13 
        dataopts.SelectedVariableNames = i;
        if id==7800 && d==4
            dataopts.DataRange = '389:409';
        end
        if id==7800 && d==8 
            dataopts.DataRange = '411:436';
        end
        if id==8510 && d==4 
            dataopts.DataRange = '438:465';
        end
        if id==8510 && d==8 
            dataopts.DataRange = '467:488';
        end
        if id==11777 && d==4 
            dataopts.DataRange = '490:512'; 
        end
        if id==11777 && d==8 
            dataopts.DataRange = '514:538'; 
        end
        D_data(:,i-8)=readmatrix('organoids_data2.xlsx',dataopts);
    end
    data = cell(Num_org, 1); 
    for i=1:Num_org
        data{i}=zeros(5, 2);
        data{i}(:,1)=[0 2 4 6 7];
        data{i}(:,2)=D_data(i,:)';
    end
    a_est = zeros(Num_org,1);
    b_est = zeros(Num_org,1);
    T_est = zeros(Num_org,1);
    nmse = zeros(Num_org,1);
    tr = zeros(Num_org, 1);
    LB = [0 0 1]; UB = [5 2 7]; 
    param_0 = [0.1 0.1 3];
    tstart=0; tend=10; step_size=1; tspan=[0 tend];
    figure(org)
    for i = 1:Num_org
        xdata = data{i}(:, 1); zdata = data{i}(:, 2);
        ydata = (zdata/diam_cell).^3;  
        A0=ydata(1);I0=0; INITIAL=[A0 I0];
        options=optimoptions(@lsqcurvefit,'Display','off');
        [param_est,resnorm,residual,exitflag,output,~,jacobian]=...
            lsqcurvefit(@ode_model, param_0, xdata, ydata', LB, UB,options);
        a_est(i) = param_est(1);  a=a_est(i); 
        b_est(i) = param_est(2);  b=b_est(i); 
        T_est(i) = param_est(3);  T=T_est(i);
        nmse(i) = resnorm/norm(ydata)^2;
        [t, y]=ode15s(@Model_Df, tspan, INITIAL);
        y_d=diam_cell*((y(:,1)+y(:,2))).^(1/3);
        plot(t,y_d,xdata,zdata,'o','Color',c(i,:),'linewidth',1.5);hold on
        [~, y]=ode15s(@Model_con, [0, xdata(5)], ydata(1));
        tr(i)=log(y(end)/ydata(5)); 
    end
    hold off
    FS=16;
    xlabel('Days','fontsize',FS); ylabel('Organoid diameters (\mum)','fontsize',FS);
    legend('Model fitting curve', 'Organoid data','Location','northeast','fontsize',FS);
    set(gca,'fontsize',FS+4)
    if id==7800 && d==4
        title('#7800 chemo+4Gy')
        axis([0 tend 0 150])
    end
    if id==7800 && d==8
        title('#7800 chemo+8Gy')
        axis([0 tend 0 150])
    end
    if id==8510 && d==4
        title('#8510 chemo+4Gy')
        axis([0 tend 0 400])
    end
    if id==8510 && d==8
        title('#8510 chemo+8Gy')
        axis([0 tend 0 400])
    end
    if id==11777 && d==4
        title('#11777 chemo+4Gy')
        axis([0 tend 0 300])
    end
    if id==11777 && d==8
        title('#11777 chemo+8Gy')
        axis([0 tend 0 300])
    end
    mean_a = mean(a_est);   std_a = std(a_est);
    mean_b = mean(b_est);   std_b = std(b_est);
    mean_T = mean(T_est);   std_T = std(T_est);
    t_crit = tinv(0.975, Num_org-1);
    Delta_a = t_crit * std_a / sqrt(Num_org);
    Delta_b = t_crit * std_b / sqrt(Num_org);
    Delta_T = t_crit * std_T / sqrt(Num_org);
    Delta_tr = t_crit * std(tr) / sqrt(Num_org);
    fprintf('ID: %d + %dGy + Chemo\nMean NMSE: %.4f\t Max NMSE: %.4f\n',...
        id,d, mean(nmse),max(nmse));
    fprintf('Mean a: %.3f \x00B1 %.3f\n', mean_a, Delta_a);
    fprintf('Mean b: %.3f \x00B1 %.3f\n', mean_b, Delta_b);
    fprintf('Mean T: %.2f \x00B1 %.2f\n', mean_T, Delta_T);
    fprintf('Mean TR on day 7: %.2f \x00B1 %.2f\n', mean(tr), Delta_tr);
end

    function dy=Model_Df(t,y)
        dy=zeros(2,1);
        f1_t=exp(-(t-3-T1).^2);
        f2_t=exp(-(t-3-T2).^2);
        Rt=u1*f1_t+u2*f2_t; 
        delta=0.259;
        dirac=(alpha*d+beta*d^2)*exp(-(t-3)^2/delta^2)/sqrt(pi)/delta;
        Ct=exp(-b*(t-T).^2);
        dy(1)=(lam0-Rt-a*Ct)*y(1)*(1-(y(1)+y(2))/K)-dirac*y(1); 
        dy(2)=dirac*y(1)+Rt*y(1)*(1-(y(1)+y(2))/K)-mu*y(2);
    end

    function y_pred=ode_model(param_0,xdata)
        a=param_0(1); b=param_0(2); T=param_0(3);
        options=odeset('RelTol',1e-4,'AbsTol',1e-8);
        sol=ode15s(@Model_Df, (tstart:step_size:tend),INITIAL,options);
        sol_pred=deval(sol,xdata);
        y_pred=sol_pred(1,:)+sol_pred(2,:);
    end

    function dy=Model_con(~,y)
            dy=lam0*y*(1-y/K);
    end
end
