# Supplementary material for: Tumor organoids modeling reveals timed responses and interplay of radiotherapy and chemotherapy in pancreatic cancer
Source: Radiother Oncol. Author manuscript; Available in PMC 2026 May 30. (PMC13221962; doi:10.1016/j.radonc.2026.111470)
Supplement: 5 [file NIHMS2179288-supplement-5.m]

function Chemotherapy()

dataopts = detectImportOptions('organoids_data2.xlsx');
diam_cell=22.5;
c = zeros(36, 3); 
    for i=0:2
        for j=0:2
            for k=0:3
                n=i*12+j*4+k+1;
                if rem(n,3)==1
                    c(n,:)=[i*0.33, j*0.33, k*0.33];
                end
                if rem(n,3)==2
                    c(n,:)=[k*0.33, i*0.33, 1-j*0.33];
                end
                if rem(n,3)==0
                    c(n,:)=[1-j*0.33, k*0.33, i*0.33];
                end     
            end
        end
    end
for org=1:3
    if org==1
        id = 7800;Num_org = 20; K = 578.8; lam = 0.464;
    end
    if org==2
        id = 8510; Num_org = 24; K = 700.3; lam = 0.657;
    end
    if org==3
        id = 11777; Num_org = 22; K = 695.8; lam = 0.431;
    end
    K=(K/diam_cell)^3;
    D_data=zeros(Num_org, 5);
    for i=9:13 
        dataopts.SelectedVariableNames = i; 
        if id==7800
            dataopts.DataRange = '320:339';
        end
        if id==8510
            dataopts.DataRange = '341:364';
        end
        if id==11777
            dataopts.DataRange = '366:387';
        end
        D_data(:,i-8)=readmatrix('organoids_data2.xlsx',dataopts);
    end
    data = cell(Num_org, 1); 
    for i=1:Num_org
        data{i}=zeros(5, 2);
        data{i}(:,1)=[0 2 4 6 7];
        data{i}(:,2)=D_data(i,:)';
    end
    a_est = zeros(Num_org, 1); 
    b_est = zeros(Num_org, 1); 
    T_est = zeros(Num_org, 1);
    nmse = zeros(Num_org, 1); 
    tr = zeros(Num_org, 1);
    k=5; p=3;  % p-number of parameters; change p for different models
    bic = zeros(Num_org,1) + k*(1+log(2*pi))+(p+1)*log(k);
    aic = zeros(Num_org,1) + k*(1+log(2*pi))+2*p;
    LB = [0 0 1 0]; UB = [2 2 10 2]; param_0 = [0.5 0.5 5 0.5]; 
    tstart = 0; tend = 10; step_size = .1; tspan = [0 tend];
    figure(org)
    for i = 1:Num_org
        xdata = data{i}(:, 1);    zdata = data{i}(:, 2);
        ydata = (zdata/diam_cell).^3;  INITIAL=ydata(1);
        options=optimoptions(@lsqcurvefit,'Display','off');
        [param_est,resnorm,residual,exitflag,output,~,jacobian]=...
            lsqcurvefit(@ode_model, param_0, xdata, ydata', LB, UB, options);
        a_est(i) = param_est(1); a = a_est(i); 
        b_est(i) = param_est(2); b = b_est(i); 
        T_est(i) = param_est(3); T = T_est(i);
        nmse(i) = resnorm/norm(ydata)^2;
        sol=ode15s(@Model_Df, tspan, INITIAL);
        diam=diam_cell*deval(sol,xdata).^(1/3);
        res=norm(diam-zdata')^2;
        bic(i) = bic(i) + k*log(res/k);
        aic(i) = aic(i) + k*log(res/k);
        [t, y]=ode15s(@Model_Df, tspan, INITIAL);
        y_d=diam_cell*y.^(1/3);
        plot(t,y_d,xdata,zdata,'o','Color',c(i,:),'linewidth',1.5);hold on
        [~, y]=ode15s(@Model_con, [0, xdata(5)], ydata(1));
        tr(i)=log(y(end)/ydata(5)); 
    end
    hold off
    FS=16;
    xlabel('Days','fontsize',FS); ylabel('Organoid diameters (\mum)','fontsize',FS);
    legend('Model fitting curve', 'Organoid data','Location','northwest','fontsize',FS);
    if id==7800
        title('#7800 chemo','fontsize',FS)
        axis([0 tend 0 150])
    end
    if id==8510
        title('#8510 chemo','fontsize',FS)
        axis([0 tend 0 500])
    end
    if id==11777
        title('#11777 chemo','fontsize',FS)
        axis([0 tend 0 200])
    end
    set(gca,'fontsize',FS+4)
    mean_a = mean(a_est); std_a = std(a_est);
    mean_b = mean(b_est); std_b = std(b_est);
    mean_T = mean(T_est); std_T = std(T_est);
    t_crit = tinv(0.975, Num_org-1); 
    Delta_a = t_crit * std_a / sqrt(Num_org);
    Delta_b = t_crit * std_b / sqrt(Num_org);
    Delta_T = t_crit * std_T / sqrt(Num_org);
    Delta_tr = t_crit * std(tr) / sqrt(Num_org);
    fprintf('ID-%d\nMean NMSE: %.4f\tMax NMSE: %.4f\n',id,mean(nmse),max(nmse));
    fprintf('Mean a: %.3f \x00B1 %.3f\n', mean_a, Delta_a);
    fprintf('Mean b: %.3f \x00B1 %.3f\n', mean_b, Delta_b);
    fprintf('Mean T: %.1f \x00B1 %.1f\n', mean_T, Delta_T);
    fprintf('Mean TR: %.2f \x00B1 %.2f\n', mean(tr), Delta_tr);
    fprintf('Mean AIC: %.2f\tMean BIC: %.2f\n',mean(aic),mean(bic));
end
    function dy=Model_Df(t,y)
         Ct=exp(-b*(t-T).^2);  
         dy=(lam-a*Ct)*y*(1-y/K);
         %dy=(lam-a)*y*(1-y/K); %% Model (S1)
    end
    function y_pred=ode_model(param_0,xdata)
        a=param_0(1);b=param_0(2);T=param_0(3);
        options=odeset('RelTol',1e-5,'AbsTol',1e-6);
        sol=ode45(@Model_Df, (tstart:step_size:tend),INITIAL,options);
        y_pred=deval(sol,xdata);
    end
    function dy=Model_con(~,y) 
        dy=lam*y*(1-y/K);
    end
end
