# Supplementary material for: Tumor organoids modeling reveals timed responses and interplay of radiotherapy and chemotherapy in pancreatic cancer
Source: Radiother Oncol. Author manuscript; Available in PMC 2026 May 30. (PMC13221962; doi:10.1016/j.radonc.2026.111470)
Supplement: 6 [file NIHMS2179288-supplement-6.m]

function Comparison_prediction()

%% killing effects
FS=16;
% chemotherapy
figure(1)
t=0:0.1:12;
a_7800=0.515; a_8510=0.907; a_11777=0.392;
b_7800=0.077; b_8510=0.160; b_11777=0.072;
T_7800=3.5;   T_8510=4.2;   T_11777=5.2;
Ct_7800=a_7800*exp(-b_7800*(t-T_7800).^2);
Ct_8510=a_8510*exp(-b_8510*(t-T_8510).^2);
Ct_11777=a_11777*exp(-b_11777*(t-T_11777).^2);
plot(t,Ct_7800,'b', t,Ct_8510,'r', t,Ct_11777,'g','linewidth',1.5)
xlabel('Days','FontSize',FS); ylabel('Chemo-induced killing rate','FontSize',FS)
legend('#7800','#8510','#11777','Location','northeast','FontSize',FS);
set(gca,'fontsize',FS+2)
axis([0 12 0 4])

% radiotherapy 
figure(2)
u1_78_4=0.486;u2_78_4=1.518;T1_78_4=4.2;T2_78_4=8.1; 
u1_78_8=1.000;u2_78_8=2.151;T1_78_8=3.8;T2_78_8=7.9;
u1_85_4=1.699;u2_85_4=3.726;T1_85_4=4.2;T2_85_4=8.1;
u1_85_8=1.729;u2_85_8=3.155;T1_85_8=4.3;T2_85_8=8.4;
u1_11_4=0.373;u2_11_4=2.695;T1_11_4=4.7;T2_11_4=8.5;
u1_11_8=0.788;u2_11_8=2.841;T1_11_8=4.5;T2_11_8=8.5;
Rt_78_4=u1_78_4*exp(-(t-T1_78_4).^2)+u2_78_4*exp(-(t-T2_78_4).^2);
Rt_78_8=u1_78_8*exp(-(t-T1_78_8).^2)+u2_78_8*exp(-(t-T2_78_8).^2);
Rt_85_4=u1_85_4*exp(-(t-T1_85_4).^2)+u2_85_4*exp(-(t-T2_85_4).^2);
Rt_85_8=u1_85_8*exp(-(t-T1_85_8).^2)+u2_85_8*exp(-(t-T2_85_8).^2);
Rt_11_4=u1_11_4*exp(-(t-T1_11_4).^2)+u2_11_4*exp(-(t-T2_11_4).^2);
Rt_11_8=u1_11_8*exp(-(t-T1_11_8).^2)+u2_11_8*exp(-(t-T2_11_8).^2);
plot(t,Rt_78_4,'b--', t,Rt_78_8,'b', t,Rt_85_4,'r--', t,Rt_85_8,'r',...
    t,Rt_11_4,'g--', t,Rt_11_8,'g','linewidth',1.5)
xlabel('Days','FontSize',FS); ylabel('Radiation-induced killing rate','FontSize',FS)
legend('#7800 (4gy)','#7800 (8gy)','#8510 (4gy)','#8510 (8gy)',...
    '#11777 (4gy)','#11777 (8gy)','Location','northwest','FontSize',14);
set(gca,'fontsize',FS+2)

% chemoradiotherapy
figure(3)
a_78_4=0.48; b_78_4=0.04; T_78_4=5.5; a_78_8=0.54; b_78_8=0.06; T_78_8=3.6;
a_85_4=0.94; b_85_4=0.17; T_85_4=4.0; a_85_8=1.01; b_85_8=0.24; T_85_8=4.3;
a_11_4=0.38; b_11_4=0.10; T_11_4=4.5; a_11_8=0.40; b_11_8=0.09; T_11_8=5.6;
t=0:0.1:14;
Rt_78_4=u1_78_4*exp(-(t-3-T1_78_4).^2)+u2_78_4*exp(-(t-3-T2_78_4).^2);
Rt_78_8=u1_78_8*exp(-(t-3-T1_78_8).^2)+u2_78_8*exp(-(t-3-T2_78_8).^2);
Rt_85_4=u1_85_4*exp(-(t-3-T1_85_4).^2)+u2_85_4*exp(-(t-3-T2_85_4).^2);
Rt_85_8=u1_85_8*exp(-(t-3-T1_85_8).^2)+u2_85_8*exp(-(t-3-T2_85_8).^2);
Rt_11_4=u1_11_4*exp(-(t-3-T1_11_4).^2)+u2_11_4*exp(-(t-3-T2_11_4).^2);
Rt_11_8=u1_11_8*exp(-(t-3-T1_11_8).^2)+u2_11_8*exp(-(t-3-T2_11_8).^2);
CRt_78_4=a_78_4*exp(-b_78_4*(t-T_78_4).^2)+Rt_78_4;
CRt_78_8=a_78_8*exp(-b_78_8*(t-T_78_8).^2)+Rt_78_8;
CRt_85_4=a_85_4*exp(-b_85_4*(t-T_85_4).^2)+Rt_85_4;
CRt_85_8=a_85_8*exp(-b_85_8*(t-T_85_8).^2)+Rt_85_8;
CRt_11_4=a_11_4*exp(-b_11_4*(t-T_11_4).^2)+Rt_11_4;
CRt_11_8=a_11_8*exp(-b_11_8*(t-T_11_8).^2)+Rt_11_8;
plot(t,CRt_78_4,'b--', t,CRt_78_8,'b', t,CRt_85_4,'r--', t,CRt_85_8,'r',...
    t,CRt_11_4,'g--', t,CRt_11_8,'g','linewidth',1.5)
xlabel('Days','FontSize',FS)
ylabel('Chemoradiation-induced killing rate','FontSize',14)
legend('#7800 (chemo+4gy)','#7800 (chemo+8gy)','#8510 (chemo+4gy)',...
    '#8510 (chemo+8gy)','#11777 (chemo+4gy)','#11777 (chemo+8gy)',...
    'Location','northwest','FontSize',FS+2);
axis([0 14 0 4.5])
set(gca,'fontsize',FS+2)

%% treatment simulations
alpha=0.015; beta=alpha/9.5;  mu=0.3; diam_cell=22.5; 
tend=12; tspan=[0 tend]; Initial_D=100;
N0=(Initial_D/diam_cell)^3;
for org=1:3
    if org==1 % #7800
       lam0=0.464;  K=578.8;  
       a_0=0.52; b_0=0.08; T_0=3.5;
       lam_4=0.40; u1_4=0.49; u2_4=1.52; T1_4=4.2;  T2_4=8.1;
       lam_8=0.49; u1_8=1.00; u2_8=2.15; T1_8=3.8;  T2_8=7.9;
       a_4=0.48; b_4=0.04; T_4=5.5;
       a_8=0.54; b_8=0.06; T_8=3.6;
    end
    if org==2 % #8510
        lam0=0.657; K=700.3; 
        a_0=0.91; b_0=0.16; T_0=4.2;
        lam_4=0.81; u1_4=1.70; u2_4=3.73; T1_4=4.2;  T2_4=8.1;
        lam_8=0.77; u1_8=1.73; u2_8=3.16; T1_8=4.3;  T2_8=8.4;
        a_4=0.94; b_4=0.17; T_4=4.0;
        a_8=1.01; b_8=0.24; T_8=4.3;
    end
    if org==3 % #11777
        lam0=0.431; K=695.8; 
        a_0=0.39; b_0=0.07; T_0=5.2;
        lam_4=0.42; u1_4=0.37; u2_4=2.70; T1_4=4.7;  T2_4=8.5;
        lam_8=0.47; u1_8=0.79; u2_8=2.84; T1_8=4.5;  T2_8=8.5;
        a_4=0.38; b_4=0.10; T_4=4.5;
        a_8=0.40; b_8=0.09; T_8=5.6;
    end
    K=(K/diam_cell)^3;
    figure(org+3)
    % control
    [t, y]=ode15s(@logistic, tspan, N0);
    y_d=diam_cell*(y).^(1/3); 
    plot(t, y_d, 'k','LineWidth',1.5);hold on
    y_con=y(end);
    % chemotherapy
    a=a_0; b=b_0; T=T_0;
    [t, y]=ode15s(@Chemo, tspan, N0);
    y_d=diam_cell*(y).^(1/3); 
    plot(t, y_d, 'r','LineWidth',1.5);hold on
    y_chemo=y(end);
    % radiotherapy at 4 Gy
    d=4;lam=lam_4; u1=u1_4; u2=u2_4; T1=T1_4; T2=T2_4; 
    A0=N0*exp(-alpha*d-beta*d*2); I0=N0-A0;
    [t, y]=ode15s(@RT, tspan, [A0 I0]);
    y_v=y(:,1)+y(:,2); y_rt4=y_v(end);
    y_d=diam_cell*(y_v).^(1/3);
    plot(t, y_d, 'b','LineWidth',1.5);hold on 
    % chemoradiotherapy at 4 Gy
    a=a_4; b=b_4; T=T_4;
    [t, y]=ode15s(@RT_Chemo, tspan, [N0 0]);
    y_v=y(:,1)+y(:,2); y_crt4=y_v(end);
    y_d=diam_cell*(y_v).^(1/3);
    plot(t, y_d, 'b--','LineWidth',1.5);hold on 
    % radiotherapy at 8 Gy
    d=8;lam=lam_8; u1=u1_8; u2=u2_8; T1=T1_8; T2=T2_8; 
    A0=N0*exp(-alpha*d-beta*d*2); I0=N0-A0;
    [t, y]=ode15s(@RT, tspan, [A0 I0]);
    y_v=y(:,1)+y(:,2); y_rt8=y_v(end);
    y_d=diam_cell*(y_v).^(1/3);
    plot(t, y_d, 'g','LineWidth',1.5);hold on
    % chemoradiotherapy at 8 Gy
    a=a_8; b=b_8; T=T_8;
    [t, y]=ode15s(@RT_Chemo, tspan, [N0 0]);
    y_v=y(:,1)+y(:,2); y_crt8=y_v(end);
    y_d=diam_cell*(y_v).^(1/3);
    plot(t, y_d, 'g--','LineWidth',1.5);hold off
    xlabel('Days','FontSize',FS); ylabel('Organoid diameters (\mum)','FontSize',FS);
    legend('Control', 'Chemo', '4Gy','Chemo+4Gy','8Gy','Chemo+8Gy',...
        'Location','northwest','FontSize',FS);
    axis([0 tend 0 700])
    set(gca,'fontsize',FS+4)
    if org==1
        title('#7800','FontSize',FS);
    end
    if org==2
        title('#8510','FontSize',FS);
    end
    if org==3
        title('#11777','FontSize',FS);
    end
    tr_chemo=log(y_con/y_chemo);
    tr_rt4=log(y_con/y_rt4);  tr_rt8=log(y_con/y_rt8);
    tr_crt4=log(y_con/y_crt4);tr_crt8=log(y_con/y_crt8);
    fprintf('TR(chemo)=%.2f\tTR(rt4)=%.2f\tTR(rt8)=%.2f\n',tr_chemo,tr_rt4,tr_rt8);
    fprintf('TR(crt4)=%.2f\tTR(crt8)=%.2f\n',tr_crt4,tr_crt8);
end
         
    function dy=logistic(~,y)
        dy=lam0*y*(1-y/K);
    end

    function dy=Chemo(t,y)
        Ct=exp(-b*(t-T).^2);  
        dy=(lam0-a*Ct)*y*(1-y/K);
    end
    
    function dy=RT(t,y)
        dy=zeros(2,1);
        f1_t=exp(-(t-T1).^2);
        f2_t=exp(-(t-T2).^2);
        Rt=u1*f1_t+u2*f2_t;
        dy(1)=(lam-Rt)*y(1)*(1-(y(1)+y(2))/K);     
        dy(2)=Rt*y(1)*(1-(y(1)+y(2))/K)-mu*y(2);
    end

    function dy=RT_Chemo(t,y)
        dy=zeros(2,1);
        f1_t=exp(-(t-T1).^2);
        f2_t=exp(-(t-T2).^2);
        Rt=u1*f1_t+u2*f2_t;
        delta=0.259;
        dirac=(alpha*d+beta*d^2)*exp(-(t-3)^2/delta^2)/sqrt(pi)/delta;
        Ct=exp(-b*(t-T).^2);  
        dy(1)=(lam0-Rt-a*Ct)*y(1)*(1-(y(1)+y(2))/K)-dirac*y(1);     
        dy(2)=Rt*y(1)*(1-(y(1)+y(2))/K)-mu*y(2)+dirac*y(1);
    end

end
