# Supplementary material for: Tumor organoids modeling reveals timed responses and interplay of radiotherapy and chemotherapy in pancreatic cancer
Source: Radiother Oncol. Author manuscript; Available in PMC 2026 May 30. (PMC13221962; doi:10.1016/j.radonc.2026.111470)
Supplement: 7 [file NIHMS2179288-supplement-7.m]

function Control_group()

dataopts = detectImportOptions('organoids_data2.xlsx');
diam_cell=22.5; 
c=zeros(64, 3); % color
for i=0:3
    for j=0:3
        for k=0:3
            n=i*16+j*4+k+1;
            if rem(n,3)==1
                c(n,:)=[i*0.33, j*0.33, k*0.33];
            end
            if rem(n,3)==2
                c(n,:)=[i*0.33, k*0.33, 1-j*0.33];
            end
            if rem(n,3)==0
                c(n,:)=[k*0.33, 1-j*0.33, i*0.33];
            end              
        end
    end
end
for org=1:3
    if org==1
        id = 7800; Num_org=33; 
    end
    if org==2
        id = 8510; Num_org=30; 
    end
    if org==3
        id = 11777; Num_org=30; 
    end
    D_data=zeros(Num_org, 5);
    for i=9:13 
        dataopts.SelectedVariableNames = i; 
        if id==7800
            dataopts.DataRange = '2:34';
        end
        if id==8510
            dataopts.DataRange = '111:140';
        end
        if id==11777
            dataopts.DataRange = '218:247';
        end
        D_data(:,i-8)=readmatrix('organoids_data2.xlsx',dataopts);
    end
    data = cell(Num_org, 1); 
    for i=1:Num_org
        data{i}=zeros(5, 2);
        data{i}(:,1)=[0 2 4 6 7];
        data{i}(:,2)=D_data(i,:)';
    end
    lam_est = zeros(Num_org, 1);
    K_est = zeros(Num_org, 1);
    nmse = zeros(Num_org, 1);
    Min_K=(100/diam_cell)^3; Max_K=(1500/diam_cell)^3;
    LB=[0 Min_K]; UB=[2 Max_K]; a0=0.5;
    lam0=LB(1)+a0*(UB(1)-LB(1));K0=LB(2)+a0*(UB(2)-LB(2));
    param_0 = [lam0 K0]; 
    tend=10; tspan=[0 tend];
    figure(org)
    for i = 1:Num_org
        xdata = data{i}(:, 1); zdata = data{i}(:, 2);
        ydata = (zdata/diam_cell).^3;    
        INITIAL=ydata(1); 
        options=optimoptions(@lsqcurvefit,'Display','off');
        [param_est,resnorm,residual,exitflag,output,~,jacobian]=...
            lsqcurvefit(@ode_model, param_0, xdata, ydata', LB, UB, options);
        lam_est(i) = param_est(1); lam=lam_est(i); 
        K_est(i) = param_est(2);   K=K_est(i);
        nmse(i) = resnorm/norm(ydata)^2;
        [t, y]=ode15s(@Model_Df, tspan, INITIAL);
        y_d=diam_cell*(y).^(1/3); 
        plot(t,y_d,xdata,zdata,'o','Color',c(i,:),'linewidth',1.5);hold on
    end
    hold off
    FS=16;
    xlabel('Days','fontsize',FS); ylabel('Organoid diameters (\mum)','fontsize',FS);
    legend('Model fitting curve', 'Organoid data','Location','northwest','fontsize',FS);
    set(gca,'fontsize',FS+4)
    if id==7800
        title('#7800 control','fontsize',FS)
    end
    if id==8510
        title('#8510 control','fontsize',FS)
    end
    if id==11777
        title('#11777 control','fontsize',FS)
    end
    [max_nmse, i]=max(nmse);lam=lam_est(i); K=K_est(i); 
    K_est = diam_cell*(K_est).^(1/3); 
    mean_lam = mean(lam_est);  std_lam = std(lam_est);
    mean_K = mean(K_est);      std_K = std(K_est);
    t_crit = tinv(0.975, Num_org-1);
    Delta_lam = t_crit * std_lam / sqrt(Num_org);
    Delta_K = t_crit * std_K / sqrt(Num_org);
    fprintf('ID-%d Mean NMSE: %.4f\t Max NMSE: %d - %.4f\n',id,mean(nmse),i,max_nmse);
    fprintf('Mean lam: %.3f \x00B1 %.3f\n', mean_lam, Delta_lam);
    fprintf('Mean K: %.1f \x00B1 %.1f\t', mean_K, Delta_K);
    fprintf('99.9%% K: %.1f\n', mean_K+tinv(0.9995,Num_org-1)*std_K/sqrt(Num_org));
end

    function dy=Model_Df(~,y)
        dy=lam*y*(1-y/K);
    end

    function y_pred=ode_model(param_0,xdata)
        lam=param_0(1);K=param_0(2);
        options=odeset('RelTol',1e-5,'AbsTol',1e-6);
        sol=ode45(@Model_Df,tspan,INITIAL,options);
        y_pred=deval(sol,xdata);
    end
end
